# Supplementary material for: Transcriptomes of developing fruit of cultivated and wild tomato species
Source: Mol Hortic. 2023 Jun 26;3:12. doi: 10.1186/s43897-023-00060-5 (PMC10514971; doi:10.1186/s43897-023-00060-5)
Supplement: Supplementary file 2 — Additional file 2: Supplemental Table 1. List of accessions and sources used in this report. Supplemental Table S2. Gene expression data (FPKM) for fruit of Solanum accessions at 4 stages of development. Accessions are listed in Supplemental table S1. Supplemental Table S3. Gene expression data (FPKM) for ripe fruit of Solanum accessions. Accessions are listed in Supplemental table S1. Supplemental Table S4. Mapping statistics for libraries used in this study. Supplementary Table S5. Correlation matrix used for generation of Figure 3A, heata map and hierarchical clustering based on differential gene expression. [file 43897_2023_60_MOESM2_ESM.xlsx]

## Sheet:  Table S1 accessions
Supplemental Table 1: List of accessions and sources used in this report
LA or accession code	Solanum species	origin	source
LA1306	cheesmaniae	Galapagos	TGRC
LA1412	cheesmaniae	Galapagos	TGRC
LA0521	cheesmaniae	Galapagos	TGRC
LA0422	cheesmaniae	Galapagos	TGRC
LA0529	cheesmaniae	Galapagos	TGRC
LA1039	cheesmaniae	Galapagos	TGRC
LA1042	cheesmaniae	Galapagos	TGRC
LA1407	cheesmaniae	Galapagos	TGRC
LA1035	cheesmaniae	Galapagos	TGRC
LA1043	cheesmaniae	Galapagos	TGRC
LA1028	chmielewskii	Peru	TGRC
LA1318	chmielewskii	Peru	TGRC
BD-732	chmielewskii	unknown	ARO
LA0480A	galapagense	Galapagos	TGRC
LA0438	galapagense	Galapagos	TGRC
LA0532	galapagense	Galapagos	TGRC
LA1044	galapagense	Galapagos	TGRC
LA1452	galapagense	Galapagos	TGRC
LA0528	galapagense	Galapagos	TGRC
LA0530	galapagense	Galapagos	TGRC
LA0407	habrochaites	Ecuador	TGRC
LA1777	habrochaites	Peru	TGRC
LA0816 (VF-145)	lycopersicum		TGRC
BD-MP	lycopersicum		ARO
BD-MT	lycopersicum		ARO
LA1563	lycopersicum		TGRC
LA0716	pennellii		TGRC
PI126431	peruvianum	Peru	ARS
PI126926	peruvianum	Peru	ARS
LA1586	pimpinellifolium	Peru	TGRC
LA1589	pimpinellifolium	Peru	TGRC
LA1584	pimpinellifolium	Peru	TGRC
LA2173	pimpinellifolium	Peru	TGRC
LA1301	pimpinellifolium	Peru	TGRC
LA1335	pimpinellifolium	Peru	TGRC
LA1371	pimpinellifolium	Peru	TGRC
LA1521	pimpinellifolium	Peru	TGRC
LA1659	pimpinellifolium	Peru	TGRC
LA0722	pimpinellifolium	Peru	TGRC
LA1547	pimpinellifolium	Ecuador	TGRC
LA3123	pimpinellifolium	Ecuador	TGRC
LA2096	pimpinellifolium	Ecuador	TGRC
LA1246	pimpinellifolium	Ecuador	TGRC
LA1259	pimpinellifolium	Ecuador	TGRC
LA2093	pimpinellifolium	Ecuador	TGRC
LA0418	pimpinellifolium	Ecuador	TGRC
LA2850	pimpinellifolium	Ecuador	TGRC

## Sheet: Table S2 developmental database
Supplemental Table S2. Gene expression data (FPKM) for fruit of Solanum accessions at 4 stages of development. Accessions are listed in Supplemental table S1.
ID	CHROM	start	end	desc	NR HIT	len	GO IDs	Gos terms	EC#	EC term	lyc0816_IG	lyc0816_MG	lyc0816_B	lyc0816_R	lyc1563_IG	lyc1563_MG	lyc1563_B	lyc1563_R	lycMP1_IG	lycMP1_MG	lycMP1_B	lycMP1_R	lycMT_IG	lycMT_MG	lycMT_B	lycMT_R	che1306_IG	che1306_MG	che1306_B	che1306_R	che1412_IG	che1412_MG	che1412_B	che1412_R	pim1586_IG	pim1586_MG	pim1586_B	pim1586_R	pim1589_IG	pim1589_MG	pim1589_B	pim1589_R	chm1028_IG	chm1028 MG	chm1028_B	chm1028_R	chm1318_IG	chm1318_MG	chm1318_B
Solyc00g005280.1	SL4.0ch00	1075280	1075782	Unknown protein	---NA---	411					0	0	0	0	0	0	0	0	0	0	0	0	0	0	0	0	0	0	0	0	0	0	0	0	0	0	0	0	0	0	0	0	0		0	0	0	0	0
Solyc00g006650.1	SL4.0ch00	8739397	8751155	Unknown protein	---NA---	156					0	0	0	0	0	0	0	0	0	0	0	0	0	0	0	0	0	0	0	0	0	0	0	0	0	0	0	0	0	0	0	0	0		0	0	0	0	0
Solyc00g007330.1	SL4.0ch00	2379604	2380807	Zinc finger transcription factor 1	XP_025884877.1zinc finger CCCH domain-containing protein 6-like	889					0	0	0	0	0	0	0	0	0	0	0	0	0	0	0	0	0	0	0	0	0	0	0	0	0	0	0	0	0	0	0	0	0		0	0	0	0	0
Solyc00g007340.1	SL4.0ch00	2388674	2389042	Unknown protein	OIT35286.1putative mitochondrial protein	369					0	0	0	0	0	0	0	0	0	0	0	0	0	0	0	0	0	0	0	0	0	0	0	0	0	0	0	0	0	0	0	0	0		0	0	0	0	0
Solyc00g007350.1	SL4.0ch00	2416399	2417840	zinc finger CCCH domain-containing protein 30-like (AHRD V3.3 *-* A0A2I4HEV8_9ROSI)	XP_019067278.1zinc finger CCCH domain-containing protein 6-like	888					0	0	0	0	0	0	0	0	0	0.0274121	0	0	0	0	0	0	0	0	0	0	0	0	0	0	0	0	0	0	0	0	0	0	0.163958		0	0.747944	0.149214	0	0
Solyc00g007450.1	SL4.0ch00	5306617	5307486	Zinc finger transcription factor 2	XP_025884875.1zinc finger CCCH domain-containing protein 30-like	681					0	0	0	0	0	0	0	0	0	0	0	0	0	0	0	0	0	0	0	0	0	0	0	0	0	0	0	0	0	0	0	0	0		0	0	0	0	0
Solyc00g007920.1	SL4.0ch00	9265121	9265617	Unknown protein	---NA---	366					0	0	0	0	0	0	0	0	0	0	0	0	0	0	0	0	0	0	0	0	0	0	0	0	0	0	0	0	0	0	0	0	0		0	0	0	0	0
Solyc00g007930.1	SL4.0ch00	9276887	9277476	Unknown protein	---NA---	489					0	0	0	0	0	0	0	0	0	0	0	0	0	0	0	0	0	0	0	0	0	0	0	0	0	0	0	0	0	0	0	0	0		0	0	0	0	0
Solyc00g007940.1	SL4.0ch00	9271932	9273315	Unknown protein	---NA---	1031					0	0	0	0	0	0	0	0	0	0	0	0	0	0	0	0	0	0	0	0	0	0	0	0	0	0	0	0	0	0	0	0	0		0	0	0	0	0
Solyc00g011560.1	SL4.0ch00	1943916	1946994	E3 ubiquitin-protein ligase (AHRD V3.3 *-* A0A2G3CLG0_CAPCH)	XP_004234629.1putative E3 ubiquitin-protein ligase SINA-like 6	1072	GO:0005737;GO:0006511;GO:0008270;GO:0016567;GO:0016740	cytoplasm;ubiquitin-dependent protein catabolic process;zinc ion binding;protein ubiquitination;transferase activity	EC:2	Transferases	0	0	0	0	0	0	0	0	0	0	0	0	0	0	0	0	0	0	0	0	0	0	0	0	0	0	0	0	0	0	0	0	0		0	0	0	0	0
Solyc00g011660.1	SL4.0ch00	1823254	1824543	B3 domain-containing protein (AHRD V3.3 *** A0A1Q3DFU3_CEPFO)	XP_004234716.1B3 domain-containing transcription factor VRN1-like	933					0	0	0	0	0.0249258	0	0	0	0.0733661	0	0	0	0.0277528	0	0	0	0	0	0	0	0	0	0	0	0.330887	0	0	0	0	0	0	0	0		0	0	0.28009	0	0
Solyc00g011670.1	SL4.0ch00	1818916	1819098	Unknown protein	---NA---	183					0	0	0	0	0	0	0	0	0	0	0	0	0	0	0	0	0	0	0	0	0	0	0	0	0	0	0	0	0	0	0	0	0		0	0	0	0	0
Solyc00g012540.1	SL4.0ch00	7262590	7264321	Zinc finger transcription factor 3	XP_025884876.1zinc finger CCCH domain-containing protein 6-like	1113					0.0226013	0	0	0	0.0262781	0	0	0	0.0309354	0.0242172	0	0	0.0218633	0	0	0	0	0	0	0	0	0	0	0	0	0	0	0	0	0	0	0	0		0	0	0	0.378614	0
Solyc00g013100.1	SL4.0ch00	3045077	3045313	Unknown protein	PHT46100.1ABC transporter G family member 26	237	GO:0005524	ATP binding			0	0	0	0	0	0	0	0	0	0	0	0	0	0	0	0	0	0	0	0	0	0	0	0	0	0	0	0	0	0	0	0	0		0	0	0	0	0
Solyc00g013110.1	SL4.0ch00	3045980	3046246	Unknown protein	PHT70327.1hypothetical protein T459_25431	267					0	0	0	0	0	0	0	0	0	0	0	0	0	0	0	0	0	0	0	0	0	0	0	0	0	0	0	0	0	0	0	0	0		0	0	0	0	0
Solyc00g013170.1	SL4.0ch00	3069443	3069652	orf101 (mitochondrion) (AHRD V3.3 *-* YP_009430405.1)	PHT80124.1ATP synthase subunit c, chloroplastic	210	GO:0000166;GO:0003677;GO:0003887;GO:0006260;GO:0009535;GO:0015078;GO:0015986;GO:0016021;GO:0045263;GO:0071897	nucleotide binding;DNA binding;DNA-directed DNA polymerase activity;DNA replication;chloroplast thylakoid membrane;proton transmembrane transporter activity;ATP synthesis coupled proton transport;integral component of membrane;proton-transporting ATP synthase complex, coupling factor F(o);DNA biosynthetic process	EC:2.7;EC:2;EC:2.7.7.7;EC:2.7.7;EC:7	Transferring phosphorus-containing groups;Transferases;DNA-directed DNA polymerase;Transferring phosphorus-containing groups;Translocases	0	0	0	0	0	0	0	0	0	0	0	0	0	0	0	0	0	0	0	0	0	0	0	0	0	0	0	0	0	0	0	0	0		0	0	0	0	0
Solyc00g013180.1	SL4.0ch00	3070183	3071529	NADH-ubiquinone oxidoreductase chain 4 (AHRD V3.3 *-* A0A290WL40_SOLLC);Dbxref=InterPro:IPR001750,Pfam:PF00361	AYC21248.1NADH dehydrogenase subunit 4 (mitochondrion)	531	GO:0008137;GO:0009507;GO:0009579;GO:0015990;GO:0016021;GO:0031966;GO:0042773;GO:0048039;GO:0070469	NADH dehydrogenase (ubiquinone) activity;chloroplast;thylakoid;electron transport coupled proton transport;integral component of membrane;mitochondrial membrane;ATP synthesis coupled electron transport;ubiquinone binding;respirasome	EC:7.1.1.2;EC:1.6;EC:1;EC:1.6.5.11;EC:1.6.5;EC:7;EC:1.6.5.2	NADH:ubiquinone reductase (H(+)-translocating);Acting on NADH or NADPH;Oxidoreductases;NADH dehydrogenase (quinone);Acting on NADH or NADPH;Translocases;NAD(P)H dehydrogenase (quinone)	0	0	0	0	0	0	0	0	0	0	0	0	0	0	0	0	0	0	0	0	0	0	0	0	0	0	0	0	0	0	0	0	0		0	0	0	0	0
Solyc00g014290.1	SL4.0ch00	1037013	1037559	Unknown protein	---NA---	327					0	0	0	0	0	0	0	0	0	0	0	0	0	0	0	0	0	0	0	0	0	0	0	0	0	0	0	0	0	0	0	0	0		0	0	0	0	0
Solyc00g014790.2	SL4.0ch00	3716363	3718878	Unknown protein	YP_173393.1hypothetical protein NitaMp047	848	GO:0005739;GO:0016021	mitochondrion;integral component of membrane			0.033462	0.235159	0.101779	0.0311499	0	0.034146	0.054878	0.120823	0	0	0.144184	0	0.0271384	0.213639	0.166833	0.213899	0	0.655194	0	0	0.0904218	0.246557	0.837204	0.220007	0.187167	0	2.28118	0	0.14449	0.329096	0.804215	0.31451	0.348179		1.24204	0	0.158434	0.533605	0
Solyc00g014800.1	SL4.0ch00	3715868	3716359	Zinc finger protein KNUCKLES (AHRD V3.3 *** A0A2G3ACW4_CAPAN)	XP_010314378.1zinc finger protein GIS2-like	492					0	0	0	0	0.0626633	0.0552947	0	0	0	0.0646713	0	0	0	0	0.101362	0.0971363	0	0	0	0	0	0	0	0	0	0	0	0	0	0	0	0.698819	0		0	1.76457	0	0	0
Solyc00g014810.1	SL4.0ch00	3713896	3714060	Unknown protein	EEF45988.1conserved hypothetical protein	165					0	1.98899	0	0.994037	0	0	0	0	0	0	0	0	0	2.34707	0	0	0	0	0	14.5428	0	0	0	0	0	0	0	8.11428	0	0	0	0	0		0	0	0	0	0
Solyc00g014850.1	SL4.0ch00	3702464	3702775	orf86 (mitochondrion) (AHRD V3.3 *** YP_002608396.1)	CAQ77655.1 orf86 (mitochondrion)	312	GO:0005739	mitochondrion			1.25178	1.53851	0.547004	0	0	0.941328	1.79821	1.44467	5.04608	1.31468	0.817603	1.3243	2.02342	2.37928	5.78288	3.38422	4.72071	37.1964	2.93937	4.13656	6.6734	4.90121	4.75294	4.99607	3.18774	13.0587	239.586	3.46205	1.64059	13.0783	77.6161	5.35657	5.93		133.974	202.886	0.899453	3.02936	215.267
Solyc00g014860.1	SL4.0ch00	3701542	3701851	Unknown protein	---NA---	237					0	0.613777	0	0	0	0	0.59266	0.392867	0	0	0	0	0	0.371777	0	0.565093	0	0	0	0	0	0	0	0	0	0	0	2.49983	0	2.02252	0	0	0		7.63318	0	0	0	0
Solyc00g015600.1	SL4.0ch00	2173684	2173839	Unknown protein	---NA---	156					0	0	0	0	0	0	0	0	0	0	0	0	0	0	0	0	0	0	0	0	0	0	0	0	0	0	0	0	0	0	0	0	0		0	0	0	0	0
Solyc00g016590.1	SL4.0ch00	5395725	5396993	Unknown protein	---NA---	926					0	0	0	0	0	0	0	0	0	0	0	0	0	0	0	0	0	0	0	0	0	0	0	0	0	0	0	0	0	0	0	0	0		0	0	0	0	0
Solyc00g019730.1	SL4.0ch00	3094526	3094960	Cytochrome c oxidase subunit 3 (AHRD V3.3 *** A0A290WL11_SOLLC);Dbxref=InterPro:IPR000298,Pfam:PF00510;Ontology_term=GO:0015002,GO:0016020	YP_009049736.1cytochrome oxidase subunit 3 (mitochondrion)	435	GO:0004129;GO:0005739;GO:0006123;GO:0016021;GO:1902600	cytochrome-c oxidase activity;mitochondrion;mitochondrial electron transport, cytochrome c to oxygen;integral component of membrane;proton transmembrane transport	EC:1;EC:1.9;EC:7.1.1.9;EC:7	Oxidoreductases;Acting on a heme group of donors;Cytochrome-c oxidase;Translocases	0	0	0	0	0	0	0	0	0	0	0	0	0	0	0	0	0	0	0	0	0	0	0	0	0	0	0	0	0	0	0	0	0		0	0	0	0	0
Solyc00g019750.1	SL4.0ch00	3092088	3092288	Unknown protein	---NA---	201					0	0	0	0	0	0	0	0	0	0	0	0	0	0	0	0	0	0	0	0	0	0	0	0	0	0	0	0	0	0	0	0	0		0	0	0	0	0
Solyc00g019950.1	SL4.0ch00	5073987	5074538	NADH dehydrogenase subunit 9 (AHRD V3.3 *** A0A290WKX8_SOLLC);Dbxref=InterPro:IPR001268,Pfam:PF00329;Ontology_term=GO:0008137,GO:0055114	YP_009430462.1NADH dehydrogenase subunit 9 (mitochondrion)	552	GO:0005747;GO:0008137;GO:0022900	mitochondrial respiratory chain complex I;NADH dehydrogenase (ubiquinone) activity;electron transport chain	EC:7.1.1.2;EC:1.6;EC:1;EC:1.6.5.11;EC:1.6.5;EC:7;EC:1.6.5.2	NADH:ubiquinone reductase (H(+)-translocating);Acting on NADH or NADPH;Oxidoreductases;NADH dehydrogenase (quinone);Acting on NADH or NADPH;Translocases;NAD(P)H dehydrogenase (quinone)	0.0541767	0.498542	0	0.120402	0.103921	0.137555	1.59912	0.386686	0.734617	0.179411	0.128208	0.362913	0.228196	2.24798	1.47131	0.792748	0	6.03592	0	0.67101	0.499802	0.227156	0.385633	0	0.344853	0.847624	27.3197	0.374397	0.266221	2.12224	26.6715	4.05636	0.962271		12.5864	21.9484	0.291911	0.491579	24.7433
Solyc00g019970.2	SL4.0ch00	5072673	5073664	Unknown protein	---NA---	911					0.176335	0.43702	0.0320678	0.191588	0.160754	0.250211	1.37645	0.400096	0.544167	0.62619	0.238226	0.377495	0.250443	1.53056	1.2259	0.480118	0.505186	12.3398	0.78639	0.33186	0.988827	1.68516	3.62402	0.80198	1.19397	1.67697	34.3012	0.740658	0.790054	4.19872	30.7814	2.29293	1.11055		27.7311	31.844	0.288765	0.97256	41.0343
Solyc00g019980.2	SL4.0ch00	5069419	5070648	ribosomal protein L2 (chloroplast) (AHRD V3.3 *-* YP_009232109.1)	YP_009232109.1ribosomal protein L2 (chloroplast)	869	GO:0003723;GO:0009536;GO:0009579;GO:0015979;GO:0016021	RNA binding;plastid;thylakoid;photosynthesis;integral component of membrane			0.085441	0.193466	0	0.205104	0	0.066146	0.353494	0.327013	0.0889153	0.0563827	0.0311668	0.126929	0.0262856	0.148334	0.249961	0.240617	1.07387	4.65378	1.00297	0.352716	2.715	1.43286	1.82452	3.19642	0.362573	4.0103	8.83801	0.393603	1.6794	3.34693	8.5684	2.74165	0.674478		4.21055	6.92286	0	1.55052	11.4771
Solyc00g019990.1	SL4.0ch00	5068988	5069203	Unknown protein	PLY79150.1hypothetical protein LSAT_4X121001	216					0	0	0.579563	0	0	0	0	0	0	0	0.52929	0.595677	0	0	0	0	0	0	0	0	0	0	0	0	0	0	0	0	0	0	0	0	0		0	0	0	0	0
Solyc00g020000.1	SL4.0ch00	5067436	5067609	Unknown protein	---NA---	174					0	0	0	0	0	0	0.91519	1.48525	0	0	0	1.2106	0	1.00884	1.52155	0	0	21.853	0	0	0	4.1211	6.98092	0	6.24269	30.6882	76.0853	6.79237	0	10.9765	26.8234	0	0		82.8527	26.488	5.28432	0	26.348
Solyc00g020010.1	SL4.0ch00	5066942	5067169	Unknown protein	YP_006291827.1orf43 (mitochondrion)	228	GO:0005739;GO:0009706;GO:0015031;GO:0016021	mitochondrion;chloroplast inner membrane;protein transport;integral component of membrane			0	1.59031	0	0.905307	0	0.344763	1.48554	2.15784	0	0.876587	2.06822	1.10555	0.42735	4.17337	1.21239	0.636927	19.1996	36.3076	0	5.05037	15.0322	17.097	2.8996	12.1917	2.59297	25.4934	63.2058	2.81791	2.00174	15.9573	22.2828	4.35715	14.4708		51.6207	66.0126	4.3898	0	65.6636
Solyc00g020020.2	SL4.0ch00	5065489	5066572	Unknown protein	ATW72854.1orf103 (mitochondrion)	859	GO:0005739;GO:0016021	mitochondrion;integral component of membrane			0.0289129	0.219237	0.126444	0.0321278	0.0625406	3.71013e-09	0.140901	0.141173	0.0300886	0.0647803	0.142871	0.152639	0.0611722	0.0876828	0.130327	2.67924e-09	1.09018	1.56046	0.169701	0.371713	0.355644	0.881943	0.205804	1.51432	0.191341	3.34e-08	10.0938	0.599374	0.284152	1.29439	5.53544	1.54628	0.513542		4.2745	11.0588	0	0.52469	5.67091
Solyc00g020030.1	SL4.0ch00	5065433	5065633	Unknown protein	KJB09782.1hypothetical protein B456_001G165500	201					0	1.04552	0	1.03399	0.767227	0.849013	1.7334	0.191147	1.10535	0	1.51948	0.68725	0	1.95186	0.711453	0.952417	0	12.3675	0	7.26767	0	1.85271	0	13.673	3.72355	9.53028	23.6285	0	0	0	0	0	3.60644		0	46.6936	0	0	11.4438
Solyc00g020040.1	SL4.0ch00	5063652	5064272	Cytochrome c biogenesis B (AHRD V3.3 *** A0A0C5B708_9SOLA)	YP_009049759.1cytochrome c maturation protein CcmB (mitochondrion)	621	GO:0015232;GO:0015886;GO:0017004;GO:0031966;GO:0043190	heme transmembrane transporter activity;heme transport;cytochrome complex assembly;mitochondrial membrane;ATP-binding cassette (ABC) transporter complex	EC:7	Translocases	0.0968187	0.747237	0.118266	0.266257	0.0434297	0.220153	1.43763	0.837082	0.047125	0.11327	0.172499	0.633542	0.287447	1.38642	0.527233	0.80421	0.42686	3.36341	0.531573	1.68254	0.835517	0.759452	2.25632	2.03292	1.15298	0	19.322	1.87758	0.667561	2.02728	26.0089	2.42178	1.07242		32.5173	29.3528	0.487987	0.821771	63.2615
Solyc00g021630.1	SL4.0ch00	5525147	5525800	NADH-ubiquinone oxidoreductase chain 6 (AHRD V3.3 *** A0A0C5B7I5_9SOLA);Dbxref=InterPro:IPR001457,Pfam:PF00499;Ontology_term=GO:0008137,GO:0055114	YP_009049789.1NADH dehydrogenase subunit 6 (mitochondrion)	654	GO:0005747;GO:0008137;GO:0009535;GO:0022900	mitochondrial respiratory chain complex I;NADH dehydrogenase (ubiquinone) activity;chloroplast thylakoid membrane;electron transport chain	EC:7.1.1.2;EC:1.6;EC:1;EC:1.6.5.11;EC:1.6.5;EC:7;EC:1.6.5.2	NADH:ubiquinone reductase (H(+)-translocating);Acting on NADH or NADPH;Oxidoreductases;NADH dehydrogenase (quinone);Acting on NADH or NADPH;Translocases;NAD(P)H dehydrogenase (quinone)	0.411561	3.48389	0.742742	0.357876	0.595582	0.939499	6.99296	1.58162	2.22836	0.971757	0.664472	1.18492	1.08167	7.25726	3.91232	2.66107	0	14.9692	0.739317	2.08006	0.645581	0.880202	1.79321	0.314156	1.87084	9.85369	78.1768	2.32119	1.03161	8.22372	99.9077	9.43108	1.49153		53.2065	55.5663	0.90493	0	62.0406
Solyc00g021640.2	SL4.0ch00	5522265	5524452	Ribosomal protein S4 (AHRD V3.3 *** A0A0C5B738_9SOLA)	XP_016500822.1 ribosomal protein S4, mitochondrial	1504	GO:0003735;GO:0004575;GO:0005739;GO:0005987;GO:0015935;GO:0019843;GO:0033926;GO:0045903	structural constituent of ribosome;sucrose alpha-glucosidase activity;mitochondrion;sucrose catabolic process;small ribosomal subunit;rRNA binding;glycopeptide alpha-N-acetylgalactosaminidase activity;positive regulation of translational fidelity	EC:3.2;EC:3.2.1.97;EC:3.2.1.20;EC:3;EC:3.2.1;EC:3.2.1.26;EC:3.2.1.48	Glycosylases;Endo-alpha-N-acetylgalactosaminidase;Alpha-glucosidase;Hydrolases;Glycosylases;Beta-fructofuranosidase;Sucrose alpha-glucosidase	0.17479	0.80231	0.171909	0.150167	0.2164	0.321141	1.35583	0.461665	0.970829	0.398305	0.294321	0.682285	0.445581	2.27608	1.94961	1.47518	0.137667	7.8101	1.11435	0.723447	0.898211	1.83681	2.49493	0.546365	1.76628	2.28494	65.7147	1.91736	0.861184	6.45647	23.5667	9.52884	0.864666		45.6502	85.9884	0.629525	0.662576	40.0204
Solyc00g021650.1	SL4.0ch00	5520935	5521165	Unknown protein	---NA---	231					0	0	0	0	0	0	0	0	0	0	0	0	0	0.78383	0	0	0	0	0	0	0	0	0	0	0	0	0	0	0	0	0	0	0		0	0	0	0	0
Solyc00g021660.1	SL4.0ch00	3764643	3765962	Neutral/alkaline invertase (AHRD V3.3 *-* V5N411_MANES);Dbxref=InterPro:IPR024746,Pfam:PF12899;Ontology_term=GO:0033926	OIT21103.1alkalineneutral invertase cinv1	225	GO:0003735;GO:0004575;GO:0005739;GO:0005829;GO:0005987;GO:0015935;GO:0019843;GO:0033926;GO:0045903	structural constituent of ribosome;sucrose alpha-glucosidase activity;mitochondrion;cytosol;sucrose catabolic process;small ribosomal subunit;rRNA binding;glycopeptide alpha-N-acetylgalactosaminidase activity;positive regulation of translational fidelity	EC:3.2;EC:3.2.1.97;EC:3.2.1.20;EC:3;EC:3.2.1;EC:3.2.1.26;EC:3.2.1.48	Glycosylases;Endo-alpha-N-acetylgalactosaminidase;Alpha-glucosidase;Hydrolases;Glycosylases;Beta-fructofuranosidase;Sucrose alpha-glucosidase	0	0	0	0	0	0	0	0	0	0	0	0	0	0	0	0	0	0	0	0	0	0	0	0	0	0	0	0	0	0	0	0	0		0	0	0	0	0
Solyc00g022070.1	SL4.0ch00	2038938	2039175	Unknown protein	PNY16656.1hypothetical protein L195_g013381, partial	153					0	0	0	0	0	0	0	0	0	0	0	0	0	0	0	0	0	0	0	0	0	0	0	0	0	0	0	0	0	0	0	0	0		0	0	0	0	0
Solyc00g022080.1	SL4.0ch00	2040675	2040887	Unknown protein	---NA---	213					0	0	0	0	0	0	0	0	0	0	0	0	0	0	0	0	0	0	0	0	0	0	0	0	0	0	0	0	0	0	0	0	0		0	0	0	0	0
Solyc00g022090.1	SL4.0ch00	2043550	2043903	Unknown protein	---NA---	354					0	0	0	0	0	0	0	0	0	0	0	0	0	0	0	0	0	0	0	0	0	0	0	0	0	0	0	0	0	0	0	0	0		0	0	0	0	0
Solyc00g022100.1	SL4.0ch00	2044109	2044588	Ribosomal protein L10 (AHRD V3.3 *** E0D3E6_SOLLC)	YP_009049779.1ribosomal protein L10 (mitochondrion)	480	GO:0005739;GO:0005840	mitochondrion;ribosome			0	0	0	0	0	0	0	0	0	0	0	0	0	0	0	0	0	0	0	0	0	0	0	0	0	0	0	0	0	0	0	0	0		0	0	0	0	0
Solyc00g023570.1	SL4.0ch00	3697503	3697832	Unknown protein	PHT85854.1hypothetical protein T459_07960	330	GO:0005524;GO:0009507;GO:0046034;GO:1902600	ATP binding;chloroplast;ATP metabolic process;proton transmembrane transport			0	0.916156	0.251784	0.123431	0	0	0.13571	0.109913	0	0	0	0	0.307863	0.441038	0.45125	0	0	1.08017	0	0	0	0	1.03518	1.08813	0	0	0	0	0.714633	1.62767	3.97756	0	0.861027		0	3.92783	0	0	0
Solyc00g023580.1	SL4.0ch00	3697005	3697262	Unknown protein	---NA---	258					0	0	0	0.311478	0	0.39039	0	0.211932	0.291708	0	0.354663	0	0	0	0	0	0	0	3.29048	0	0	0	1.99526	0	0	4.38559	0	0	0	0	7.66655	0	0		5.92016	7.5707	0	0	0
Solyc00g023590.2	SL4.0ch00	3692134	3694833	Cytochrome f (AHRD V3.3 *-* A0A2G3AYY8_CAPCH)	ATW72843.1orf110 (mitochondrion)	1058	GO:0005506;GO:0005739;GO:0009055;GO:0009507;GO:0015979;GO:0020037;GO:0022900;GO:0031361;GO:0051537	iron ion binding;mitochondrion;electron transfer activity;chloroplast;photosynthesis;heme binding;electron transport chain;integral component of thylakoid membrane;2 iron, 2 sulfur cluster binding	EC:1	Oxidoreductases	0.025265	0.150817	0	0.043514	0.190905	0.310742	0.14937	0.0838657	0.0395647	0.0219766	0	0.0300944	0.0204906	0.0444923	0.0315983	0.0677181	0	0.989417	0.130311	0	0	0	0.316068	0	0	0	6.88968	0.153414	0	0.496973	1.82168	0.237473	0		3.75124	5.39673	0	0	4.17526
Solyc00g023600.1	SL4.0ch00	3690578	3690838	Unknown protein	YP_173401.1hypothetical protein NitaMp055	261	GO:0005739	mitochondrion			0	0	0	0	0	0	0	0	0	0	0	0	0	0	0	0	0	0	0	0	0	0	0	0	0	0	0	0	0	0	0	0	0		0	0	0	0	0
Solyc00g023700.2	SL4.0ch00	3735479	3736452	Unknown protein	---NA---	597					0	0	0	0	0	0	0	0	0	0	0	0	0	0	0	0	0	0	0	0	0	0	0	0	0	0	0	0	0	0	0	0	0		0	0	0	0	0
Solyc00g023710.1	SL4.0ch00	3737340	3738041	Unknown protein	---NA---	702					0	0	0	0	0	0	0	0	0	0	0	0	0	0	0	0	0	0	0	0	0	0	0	0	0	0	0	0	0	0	0	0	0		0	0	0	0	0
Solyc00g025290.1	SL4.0ch00	5060057	5060542	hypothetical protein (AHRD V3.3 *** ATMG00660.1)	ATW72856.1orf185 (mitochondrion)	486	GO:0003735;GO:0005840;GO:0006412;GO:0015986;GO:0016021;GO:0031966;GO:0045263;GO:0046933;GO:0046961	structural constituent of ribosome;ribosome;translation;ATP synthesis coupled proton transport;integral component of membrane;mitochondrial membrane;proton-transporting ATP synthase complex, coupling factor F(o);proton-transporting ATP synthase activity, rotational mechanism;proton-transporting ATPase activity, rotational mechanism	EC:7.1.3.1;EC:7.1.2.2;EC:6;EC:7	H(+)-exporting diphosphatase;H(+)-transporting two-sector ATPase;Ligases;Translocases	0	0	0	0	0	0	0	0	0	0	0	0	0	0	0	0	0	0	0	0	0	0	0	0	0	0	0	0	0	0	0	0	0		0	0	0	0	0
Solyc00g025300.1	SL4.0ch00	5059172	5059333	transmembrane protein (AHRD V3.3 --* AT2G07674.2)	YP_009498126.1ATPase subunit 1 (mitochondrion)	162	GO:0005739;GO:0006754;GO:0008137;GO:0016021;GO:0022900;GO:0032559;GO:1902600	mitochondrion;ATP biosynthetic process;NADH dehydrogenase (ubiquinone) activity;integral component of membrane;electron transport chain;adenyl ribonucleotide binding;proton transmembrane transport	EC:7.1.1.2;EC:1.6;EC:1;EC:1.6.5.11;EC:1.6.5;EC:7;EC:1.6.5.2	NADH:ubiquinone reductase (H(+)-translocating);Acting on NADH or NADPH;Oxidoreductases;NADH dehydrogenase (quinone);Acting on NADH or NADPH;Translocases;NAD(P)H dehydrogenase (quinone)	0	0	0	0	0	0	0	0	0	0	0	0	0	0	0	0	0	0	0	0	0	0	0	0	0	0	0	0	0	0	0	0	0		0	0	0	0	0
Solyc00g025400.2	SL4.0ch00	2030916	2032369	Unknown protein	---NA---	721					0	0	0	0	0	0	0	0	0	0	0	0	0	0	0	0	0	0	0	0	0	0	0	0	0	0	0	0	0	0	0	0	0		0	0	0	0	0
Solyc00g028960.1	SL4.0ch00	5438954	5439265	monothiol glutaredoxin-S1-like (AHRD V3.3 *** A0A1U7WLZ4_NICSY);Dbxref=InterPro:IPR002109,Pfam:PF00462;Ontology_term=GO:0009055,GO:0015035,GO:0045454	XP_004253341.1monothiol glutaredoxin-S1-like	312	GO:0005737;GO:0097573	cytoplasm;glutathione oxidoreductase activity	EC:1;EC:1.8	Oxidoreductases;Acting on a sulfur group of donors	0	0	0	0	0	0	0	0	0	0	0	0	0	0	0	0	0	3.71964	0	0	0	0	0	0	0	0	0	0	0	0	0	0	0		0	0	0	0	0
Solyc00g032030.1	SL4.0ch00	7788611	7789039	E3 ubiquitin-protein ligase (AHRD V3.3 *-* A0A2G2WYW6_CAPBA);Dbxref=InterPro:IPR018121,Pfam:PF03145;Ontology_term=GO:0005634,GO:0006511,GO:0007275	XP_004234707.1putative E3 ubiquitin-protein ligase SINA-like 6	429	GO:0005737;GO:0006511;GO:0008270;GO:0016567;GO:0016740	cytoplasm;ubiquitin-dependent protein catabolic process;zinc ion binding;protein ubiquitination;transferase activity	EC:2	Transferases	0.280058	0	0	0.0926273	0.34486	0	0	0	0.237891	0.455358	0.196707	0	0	0	0	0	0	0	0	0	0	0	0	0	0	0	0	0	0	0	0	0	0		0	0	0	0	0
Solyc00g036520.1	SL4.0ch00	4414466	4415023	Unknown protein	---NA---	558					0	0	0	0	0	0	0	0	0	0	0	0	0	0	0	0	0	0	0	0	0	0	0	0	0	0	0	0	0	0	0	0	0		0	0	0	0	0
Solyc00g036530.1	SL4.0ch00	5147285	5147440	Unknown protein	---NA---	156					0	0	0	0	0	0	0	0	0	0	0	0	0	0	0	0	0	0	0	0	0	0	0	0	0	0	0	0	0	0	0	0	0		0	0	0	0	0
Solyc00g047180.1	SL4.0ch00	4441826	4442083	Unknown protein	OIT30199.1hypothetical protein A4A49_53453	258					0	0	0	0	0	0	0	0	0	0	0	0	0	0	0	0	0	0	0	0	0	0	0	0	0	0	0	0	0	0	0	0	0		0	0	0	0	0
Solyc00g047190.1	SL4.0ch00	4443200	4443517	Unknown protein	---NA---	318					0	0	0	0	0	0	0	0	0	0	0	0	0	0	0	0	0	0	0	0	0	0	0	0	0	0	0	0	0	0	0	0	0		0	0	0	0	0
Solyc00g047200.1	SL4.0ch00	4445278	4445511	Cytochrome b (AHRD V3.3 *-* A0A2G3ARK2_CAPCH);Dbxref=InterPro:IPR005798,Pfam:PF00032;Ontology_term=GO:0009055,GO:0016020,GO:0016491	CAA41343.1apocytochrome b (mitochondrion)	234	GO:0005743;GO:0008121;GO:0022904;GO:0045275;GO:0046872;GO:1902600	mitochondrial inner membrane;ubiquinol-cytochrome-c reductase activity;respiratory electron transport chain;respiratory chain complex III;metal ion binding;proton transmembrane transport	EC:1.10;EC:1;EC:7;EC:7.1.1.8	Acting on diphenols and related substances as donors;Oxidoreductases;Translocases;Quinol--cytochrome-c reductase	0	0	0	0	0	0	0	0	0	0	0	0	0	0	0	0	0	0	0	0	0	0	0	0	0	0	0	0	0	0	0	0	0		0	0	0	0	0
Solyc00g049210.1	SL4.0ch00	3741110	3742879	Cytochrome c biogenesis FN (AHRD V3.3 *** A0A0C5B9X0_9SOLA);Dbxref=InterPro:IPR002541,Pfam:PF01578;Ontology_term=GO:0017004,GO:0020037	YP_009430473.1cytochrome c maturation protein CcmFN (mitochondrion)	1770	GO:0005739;GO:0015232;GO:0015886;GO:0016021;GO:0017004;GO:0020037	mitochondrion;heme transmembrane transporter activity;heme transport;integral component of membrane;cytochrome complex assembly;heme binding	EC:7	Translocases	0	0	0	0	0	0	0	0	0	0	0	0	0	0	0	0	0	0	0	0	0	0	0	0	0	0	0	0	0	0	0	0	0		0	0	0	0	0
Solyc00g049220.1	SL4.0ch00	3742936	3743142	(R)-mandelonitrile lyase-like (AHRD V3.3 *-* A0A2G2VFL1_CAPBA)	ATW72862.1orf105 (mitochondrion)	207	GO:0005739;GO:0015232;GO:0015886;GO:0016021;GO:0016829;GO:0017004;GO:0020037	mitochondrion;heme transmembrane transporter activity;heme transport;integral component of membrane;lyase activity;cytochrome complex assembly;heme binding	EC:4;EC:7	Lyases;Translocases	0	0	0	0	0	0	0	0	0	0	0	0	0	0	0	0	0	0	0	0	0	0	0	0	0	0	0	0	0	0	0	0	0		0	0	0	0	0
Solyc00g052430.2	SL4.0ch00	6436629	6438756	Cytochrome c biogenesis FC (AHRD V3.3 *** A0A0C5B7H6_9SOLA)	YP_009430454.1cytochrome c maturation protein CcmFC (mitochondrion)	1180	GO:0005739;GO:0016021;GO:0017004	mitochondrion;integral component of membrane;cytochrome complex assembly			0	0	0	0	0	0	0	0	0	0	0	0	0	0	0	0	0	0	0	0	0	0	0	0	0	0	0	0	0	0	0	0	0		0	0	0	0	0
Solyc00g052530.2	SL4.0ch00	4417438	4418639	Unknown protein	---NA---	392					0	0	0	0	0	0	0	0	0	0	0	0	0	0	0	0	0	0	0	0	0	0	0	0	0	0	0	0	0	0	0	0	0		0	0	0	0	0
Solyc00g052540.1	SL4.0ch00	4416054	4416725	Unknown protein	XP_026661185.1GDSL esterase/lipase At1g71250-like	321	GO:0008483;GO:0016021	transaminase activity;integral component of membrane	EC:2.6.1;EC:2;EC:2.6	Transferring nitrogenous groups;Transferases;Transferring nitrogenous groups	0	0	0	0	0	0	0	0	0	0	0	0	0	0	0	0	0	0	0	0	0	0	0	0	0	0	0	0	0	0	0	0	0		0	0	0	0	0
Solyc00g069880.2	SL4.0ch00	3024713	3028149	Photosystem II CP43 reaction center protein (AHRD V3.3 *-* A0A2G2YCL7_CAPAN)	PHT67495.1Photosystem II CP43 reaction center protein	829	GO:0009507;GO:0009523;GO:0009772;GO:0016021;GO:0016168;GO:0018298;GO:0045156;GO:0046872	chloroplast;photosystem II;photosynthetic electron transport in photosystem II;integral component of membrane;chlorophyll binding;protein-chromophore linkage;electron transporter, transferring electrons within the cyclic electron transport pathway of photosynthesis activity;metal ion binding	EC:1	Oxidoreductases	0	0	0	0	0	0	0	0	0	0	0	0	0	0	0	0	0	0	0	0	0	0	0	0	0	0	0	0	0	0	0	0	0		0	0	0	0	0
Solyc00g072800.2	SL4.0ch00	2058969	2059594	Unknown protein	EEF27435.1conserved hypothetical protein	626					0	0	0	0	0	0	0	0	0	0	0	0	0	0	0	0	0	0	0	0	0	0	0	0	0	0	0	0	0	0	0	0	0		0	0	0	0	0
Solyc00g076250.1	SL4.0ch00	7796257	7797059	Aminotransferase-like, plant mobile domain-containing protein (AHRD V3.3 *-* A0A103XKK0_CYNCS)	XP_004234633.1uncharacterized protein LOC101262187	309					0	0	0	0	0	0	0	0	0	0	0	0	0	0	0	0	0	0	0	0	0	0	0	0	0	0	0	0	0	0	0	0	0		0	0	0	0	0
Solyc00g094520.1	SL4.0ch00	3729198	3729383	orf100 (mitochondrion) (AHRD V3.3 *** YP_005090391.1)	YP_009045802.1orf101b (mitochondrion)	186	GO:0005739	mitochondrion			1.74718	5.33793	0.693493	3.28646	0.711347	0.914247	12.6641	2.04377	2.56548	4.36617	2.00279	2.90883	2.50963	12.0083	10.6565	8.13307	7.40725	23.3459	4.61216	0	9.66574	6.60148	5.59337	5.87949	5.00187	12.2942	152.406	10.8805	0	8.79478	193.427	25.2149	13.9571		199.154	573.026	4.23399	0	316.664
Solyc00g094530.1	SL4.0ch00	3728169	3728558	NADH-ubiquinone oxidoreductase chain 1 (AHRD V3.3 *** A0A2G2XVU5_CAPAN);Dbxref=InterPro:IPR001694,Pfam:PF00146;Ontology_term=GO:0016020,GO:0055114	AJM70235.1 NADH dehydrogenase subunit 1 (mitochondrion)	390	GO:0005747;GO:0005886;GO:0008137;GO:0009060;GO:0022900	mitochondrial respiratory chain complex I;plasma membrane;NADH dehydrogenase (ubiquinone) activity;aerobic respiration;electron transport chain	EC:7.1.1.2;EC:1.6;EC:1;EC:1.6.5.11;EC:1.6.5;EC:7;EC:1.6.5.2	NADH:ubiquinone reductase (H(+)-translocating);Acting on NADH or NADPH;Oxidoreductases;NADH dehydrogenase (quinone);Acting on NADH or NADPH;Translocases;NAD(P)H dehydrogenase (quinone)	0.446354	2.88233	0.885669	1.34086	0.693569	1.08652	7.45283	3.59961	2.34753	1.82525	1.12963	2.34059	2.64092	15.5715	6.66506	5.0471	0	12.6847	2.35855	0	0	2.94895	3.5754	0.751659	1.27892	7.85875	97.421	0	0	5.62181	46.7094	3.22359	1.78434		53.0431	97.6774	1.08258	0	99.8598
Solyc00g094540.1	SL4.0ch00	3727644	3727973	Unknown protein	YP_173486.1hypothetical protein NitaMp149	330	GO:0005739	mitochondrion			1.25607	6.04883	0.805891	1.04733	0.951939	1.77118	7.85747	4.02998	2.4949	1.42018	1.08236	2.80875	1.96032	10.2814	7.28514	5.32626	2.74176	37.806	3.41433	0	1.34165	4.26961	9.31661	2.17626	1.85142	6.82598	101.542	0	2.1439	8.13836	51.7082	6.22212	6.88822		138.217	373.143	3.13438	1.31958	246.145
Solyc00g094550.1	SL4.0ch00	3726482	3726715	hypothetical protein (AHRD V3.3 *-* AT2G07628.1)	YP_173498.1hypothetical protein NitaMp161	234	GO:0005747;GO:0008137;GO:0015990;GO:0042773	mitochondrial respiratory chain complex I;NADH dehydrogenase (ubiquinone) activity;electron transport coupled proton transport;ATP synthesis coupled electron transport	EC:7.1.1.2;EC:1.6;EC:1;EC:1.6.5.11;EC:1.6.5;EC:7;EC:1.6.5.2	NADH:ubiquinone reductase (H(+)-translocating);Acting on NADH or NADPH;Oxidoreductases;NADH dehydrogenase (quinone);Acting on NADH or NADPH;Translocases;NAD(P)H dehydrogenase (quinone)	0.375843	0.638273	0.331394	0	0.360797	0.318089	5.36637	1.13918	0	0.436703	0.954067	0.46334	0	0.451127	3.93875	0.55928	0	5.58309	0	0	3.46729	0	0	0	0	11.7605	43.7368	0	0	0	0	0	0		7.93783	10.1509	0	0	0
Solyc00g112190.2	SL4.0ch00	2989427	2990736	Unknown protein	KVH20950.1Photosystem I PsaA/PsaB	1224	GO:0005739	mitochondrion			0	0	0	0	0	0	0	0	0	0	0	0	0	0	0	0	0	0	0	0	0	0	0	0	0	0	0	0	0	0	0	0	0		0	0	0	0	0
Solyc00g118680.2	SL4.0ch00	3687292	3689223	Unknown protein	CAA27743.1URF-1 (mitochondrion)	470	GO:0005747;GO:0005886;GO:0008137;GO:0009060;GO:0022900	mitochondrial respiratory chain complex I;plasma membrane;NADH dehydrogenase (ubiquinone) activity;aerobic respiration;electron transport chain	EC:7.1.1.2;EC:1.6;EC:1;EC:1.6.5.11;EC:1.6.5;EC:7;EC:1.6.5.2	NADH:ubiquinone reductase (H(+)-translocating);Acting on NADH or NADPH;Oxidoreductases;NADH dehydrogenase (quinone);Acting on NADH or NADPH;Translocases;NAD(P)H dehydrogenase (quinone)	0	0	0	0	0	0	0	0	0	0	0	0	0	0	0	0	0	0	0	0	0	0	0	0	0	0	0	0	0	0	0	0	0		0	0	0	0	0
Solyc00g118690.1	SL4.0ch00	3689126	3689386	NADH-ubiquinone oxidoreductase chain 1 (AHRD V3.3 *-* A0A2G2YI85_CAPAN)	PNY07360.1NADH dehydrogenase subunit 1	261	GO:0005747;GO:0005886;GO:0008137;GO:0009060;GO:0022900	mitochondrial respiratory chain complex I;plasma membrane;NADH dehydrogenase (ubiquinone) activity;aerobic respiration;electron transport chain	EC:7.1.1.2;EC:1.6;EC:1;EC:1.6.5.11;EC:1.6.5;EC:7;EC:1.6.5.2	NADH:ubiquinone reductase (H(+)-translocating);Acting on NADH or NADPH;Oxidoreductases;NADH dehydrogenase (quinone);Acting on NADH or NADPH;Translocases;NAD(P)H dehydrogenase (quinone)	0.308664	1.70757	0.324839	0.46008	0	0.544365	2.97992	1.61546	0.200943	0.922117	0.69	0.33405	0.540172	1.08632	1.682	0	0	14.0919	0	0	0.83348	1.13717	0	0	0	0	31.5408	0	0	0	0	0	1.6047		22.8975	21.961	0	0	21.8449
Solyc00g125980.1	SL4.0ch00	3055480	3055683	NADH dehydrogenase subunit (AHRD V3.3 -** A0A2K3PKA7_TRIPR)	OIS95857.1 nadh-ubiquinone oxidoreductase chain 2	204	GO:0005739;GO:0016020	mitochondrion;membrane			0	0	0	0	0	0	0	0	0	0	0	0	0	0	0	0	0	0	0	0	0	0	0	0	0	0	0	0	0	0	0	0	0		0	0	0	0	0
Solyc00g125990.1	SL4.0ch00	3054457	3055101	NADH dehydrogenase subunit 2 (AHRD V3.3 *** A0A0C5B2A9_HYONI);Dbxref=InterPro:IPR001750,Pfam:PF00361	XP_006338188.1 NADH-ubiquinone oxidoreductase chain 2	645	GO:0005739;GO:0008137;GO:0009507;GO:0009579;GO:0016021;GO:0042773	mitochondrion;NADH dehydrogenase (ubiquinone) activity;chloroplast;thylakoid;integral component of membrane;ATP synthesis coupled electron transport	EC:7.1.1.2;EC:1.6;EC:1;EC:1.6.5.11;EC:1.6.5;EC:7;EC:1.6.5.2	NADH:ubiquinone reductase (H(+)-translocating);Acting on NADH or NADPH;Oxidoreductases;NADH dehydrogenase (quinone);Acting on NADH or NADPH;Translocases;NAD(P)H dehydrogenase (quinone)	0	0	0	0	0	0	0	0	0	0	0	0	0	0	0	0	0	0	0	0	0	0	0	0	0	0	0	0	0	0	0	0	0		0	0	0	0	0
Solyc00g126000.1	SL4.0ch00	3054202	3054354	orf300 gene product (mitochondrion) (AHRD V3.3 *-* NP_064003.1)	RWR91003.1 NADH-ubiquinone oxidoreductase chain 2	153	GO:0005743;GO:0008137;GO:0016021;GO:0022900;GO:0070469	mitochondrial inner membrane;NADH dehydrogenase (ubiquinone) activity;integral component of membrane;electron transport chain;respirasome	EC:7.1.1.2;EC:1.6;EC:1;EC:1.6.5.11;EC:1.6.5;EC:7;EC:1.6.5.2	NADH:ubiquinone reductase (H(+)-translocating);Acting on NADH or NADPH;Oxidoreductases;NADH dehydrogenase (quinone);Acting on NADH or NADPH;Translocases;NAD(P)H dehydrogenase (quinone)	0	0	0	0	0	0	0	0	0	0	0	0	0	0	0	0	0	0	0	0	0	0	0	0	0	0	0	0	0	0	0	0	0		0	0	0	0	0
Solyc00g126010.1	SL4.0ch00	3053864	3054037	LOW protein: NADH-ubiquinone oxidoreductase chain-like protein (AHRD V3.3 *-* ATMG01330.1)	P92563.1RecName: Full=Uncharacterized mitochondrial protein AtMg01330; AltName: Full=ORF107h	174	GO:0005739	mitochondrion			0	0	0	0	0	0	0	0	0	0	0	0	0	0	0	0	0	0	0	0	0	0	0	0	0	0	0	0	0	0	0	0	0		0	0	0	0	0
Solyc00g142160.1	SL4.0ch00	2081475	2081793	RNA-dependent RNA polymerase (AHRD V3.3 *-* A0A2Z6JIR4_9VIRU)	XP_006364252.1 uncharacterized mitochondrial protein AtMg01110-like	319	GO:0001172;GO:0003968;GO:0005739;GO:0016020	transcription, RNA-templated;RNA-directed 5'-3' RNA polymerase activity;mitochondrion;membrane	EC:2.7;EC:2;EC:2.7.7.48;EC:2.7.7	Transferring phosphorus-containing groups;Transferases;RNA-directed RNA polymerase;Transferring phosphorus-containing groups	0	0	0	0	0	0	0	0	0	0	0	0	0	0	0	0	0	0	0	0	0	0	0	0	0	0	0	0	0	0	0	0	0		0	0	0	0	0
Solyc00g142170.2	SL4.0ch00	2081817	2083225	RNA-dependent RNA polymerase (AHRD V3.3 *-* A0A2Z6JIR4_9VIRU);Dbxref=InterPro:IPR008686,Pfam:PF05919	XP_016553786.1 uncharacterized mitochondrial protein AtMg01110-like	1046	GO:0001172;GO:0003968;GO:0005739	transcription, RNA-templated;RNA-directed 5'-3' RNA polymerase activity;mitochondrion	EC:2.7;EC:2;EC:2.7.7.48;EC:2.7.7	Transferring phosphorus-containing groups;Transferases;RNA-directed RNA polymerase;Transferring phosphorus-containing groups	0	0	0	0	0	0	0	0	0	0	0	0	0	0	0	0	0	0	0	0	0	0	0	0	0	0	0	0	0	0	0	0	0		0	0	0	0	0
Solyc00g153980.1	SL4.0ch00	2004907	2005074	Unknown protein	ATW72824.1orf125 (mitochondrion)	168	GO:0004129;GO:0005507;GO:0005739;GO:0005886;GO:0015079;GO:0016021;GO:0022900;GO:0071805;GO:1902600	cytochrome-c oxidase activity;copper ion binding;mitochondrion;plasma membrane;potassium ion transmembrane transporter activity;integral component of membrane;electron transport chain;potassium ion transmembrane transport;proton transmembrane transport	EC:1;EC:1.9;EC:7.1.1.9;EC:7	Oxidoreductases;Acting on a heme group of donors;Cytochrome-c oxidase;Translocases	0	0	0	0	0	0	0	0	0	0	0	0	0	0	0	0	0	0	0	0	0	0	0	0	0	0	0	0	0	0	0	0	0		0	0	0	0	0
Solyc00g164580.1	SL4.0ch00	2015956	2017111	Unknown protein	---NA---	534					0	0	0	0	0	0	0	0	0	0	0	0	0	0	0	0	0	0	0	0	0	0	0	0	0	0	0	0	0	0	0	0	0		0	0	0	0	0
Solyc00g180440.1	SL4.0ch00	1373658	1373909	50S ribosomal protein L20, chloroplastic (AHRD V3.3 *** A0A1Z2RRT5_9ERIC);Dbxref=InterPro:IPR005813,Pfam:PF00453;Ontology_term=GO:0003735,GO:0005622,GO:0005840,GO:0006412,GO:0019843	YP_009547839.1ribosomal protein L20 (chloroplast)	252	GO:0000027;GO:0003735;GO:0005840;GO:0006412;GO:0009507;GO:0019843	ribosomal large subunit assembly;structural constituent of ribosome;ribosome;translation;chloroplast;rRNA binding			0	0	0	0	0	0	0	0	0	0	0	0	0	0	0	0	0	0	0	0	0	0	0	0	0	0	0	0	0	0	0	0	0		0	0	0	0	0
Solyc00g181240.1	SL4.0ch00	5529272	5529451	Unknown protein	---NA---	180					0	0	0	0	0	0	4.3097	0	0	1.09566	0	0	0	0	1.35914	1.03074	0	0	0	0	0	0	0	0	0	0	33.982	0	0	0	0	0	0		0	0	0	0	0
Solyc00g181250.2	SL4.0ch00	5529549	5530393	Photosystem II CP43 reaction center protein (AHRD V3.3 *-* A0A2G2V3B6_CAPBA)	PHT27476.1Photosystem II CP43 reaction center protein	794	GO:0009521;GO:0009767;GO:0016021;GO:0016168;GO:0018298	photosystem;photosynthetic electron transport chain;integral component of membrane;chlorophyll binding;protein-chromophore linkage			0	0.0544803	0.0837799	0.033985	0	0	0.082542	0	0	0	0	0	0	0.0642887	0.0497707	0	0.302401	0	0	0	0	0	0	0	0.204201	0	0	0	0	0	0	0	0		0.677539	0.866436	0	0	0.861855
Solyc00g198360.1	SL4.0ch00	4294034	4294903	Zinc finger transcription factor 4	XP_025884875.1zinc finger CCCH domain-containing protein 30-like	693					0	0	0	0	0	0	0	0	0	0	0	0	0	0	0	0	0	0	0	0	0	0	0	0	0	0	0	0	0	0	0	0	0		0	0	0	0	0
Solyc00g210860.1	SL4.0ch00	2026594	2026854	Unknown protein	PHT38955.1hypothetical protein CQW23_22528	261	GO:0006952;GO:0030246	defense response;carbohydrate binding			0	0	0	0	0	0	0	0	0	0	0	0	0	0	0	0	0	0	0	0	0	0	0	0	0	0	0	0	0	0	0	0	0		0	0	0	0	0
Solyc00g230060.1	SL4.0ch00	5051694	5052660	Ribonuclease H protein (AHRD V3.3 *-* A0A2I0WBN4_9ASPA)	ATW72859.1orf185 (mitochondrion)	840	GO:0003676;GO:0005739;GO:0016021	nucleic acid binding;mitochondrion;integral component of membrane			0	0	0	0	0	0	0	0	0	0	0	0	0	0	0	0	0	0	0	0	0	0	0	0	0	0	0	0	0	0	0	0	0		0	0	0	0	0
Solyc00g230070.1	SL4.0ch00	5051295	5051558	Photosystem II CP43 reaction center protein (AHRD V3.3 *-* A0A220NAN4_9BRAS);Dbxref=InterPro:IPR000932,Pfam:PF00421;Ontology_term=GO:0009521,GO:0009767,GO:0016020,GO:0016168,GO:0019684	AMX21684.1photosystem II CP43 chlorophyll apoprotein (chloroplast)	264	GO:0005739;GO:0009523;GO:0009535;GO:0009772;GO:0016021;GO:0016168;GO:0018298;GO:0045156;GO:0046872	mitochondrion;photosystem II;chloroplast thylakoid membrane;photosynthetic electron transport in photosystem II;integral component of membrane;chlorophyll binding;protein-chromophore linkage;electron transporter, transferring electrons within the cyclic electron transport pathway of photosynthesis activity;metal ion binding	EC:1	Oxidoreductases	0	0	0	0	0	0	0	0	0	0	0	0	0	0	0	0	0	0	0	0	0	0	0	0	0	0	0	0	0	0	0	0	0		0	0	0	0	0
Solyc00g230080.1	SL4.0ch00	3013752	3014108	Photosystem II protein D2 (AHRD V3.3 *** A0A0K0N7Y1_9LILI);Dbxref=InterPro:IPR000484,Pfam:PF00124;Ontology_term=GO:0009772,GO:0019684,GO:0045156	QBA68397.1photosystem II protein D2 (chloroplast)	357	GO:0005506;GO:0009523;GO:0009535;GO:0009772;GO:0010242;GO:0016021;GO:0016168;GO:0018298;GO:0045156	iron ion binding;photosystem II;chloroplast thylakoid membrane;photosynthetic electron transport in photosystem II;oxygen evolving activity;integral component of membrane;chlorophyll binding;protein-chromophore linkage;electron transporter, transferring electrons within the cyclic electron transport pathway of photosynthesis activity	EC:1;EC:1.10.3.9	Oxidoreductases;Photosystem II	0	0	0	0	0	0	0	0	0	0	0	0	0	0	0	0	0	0	0	0	0	0	0	0	0	0	0	0	0	0	0	0	0		0	0	0	0	0
Solyc00g244280.1	SL4.0ch00	3058214	3058396	senescence-associated carboxylesterase 101-like isoform X3 (AHRD V3.3 *-* XP_024928153.1)	XP_024928153.1senescence-associated carboxylesterase 101-like isoform X3	183					0	0	0	0	0	0	0	0	0	0	0	0	0	0	0	0	0	0	0	0	0	0	0	0	0	0	0	0	0	0	0	0	0		0	0	0	0	0
Solyc00g244290.1	SL4.0ch00	3057501	3057992	NADH dehydrogenase subunit 2 (AHRD V3.3 *-* A0A0C5B2A9_HYONI)	NP_064004.1orf107b gene product (mitochondrion)	492	GO:0005739;GO:0008137;GO:0009507;GO:0009579;GO:0016021;GO:0042773	mitochondrion;NADH dehydrogenase (ubiquinone) activity;chloroplast;thylakoid;integral component of membrane;ATP synthesis coupled electron transport	EC:7.1.1.2;EC:1.6;EC:1;EC:1.6.5.11;EC:1.6.5;EC:7;EC:1.6.5.2	NADH:ubiquinone reductase (H(+)-translocating);Acting on NADH or NADPH;Oxidoreductases;NADH dehydrogenase (quinone);Acting on NADH or NADPH;Translocases;NAD(P)H dehydrogenase (quinone)	0	0	0	0	0	0	0	0	0	0	0	0	0	0	0	0	0	0	0	0	0	0	0	0	0	0	0	0	0	0	0	0	0		0	0	0	0	0
Solyc00g244300.1	SL4.0ch00	3057175	3057432	Unknown protein	KZV35421.1NADH dehydrogenase subunit	258	GO:0005739	mitochondrion			0	0	0	0	0	0	0	0	0	0	0	0	0	0	0	0	0	0	0	0	0	0	0	0	0	0	0	0	0	0	0	0	0		0	0	0	0	0
Solyc00g254910.1	SL4.0ch00	3943525	3944310	Auxin-responsive GH3 family protein (AHRD V3.3 *-* A0A2U1NZC8_ARTAN)	XP_010315059.1jasmonic acid-amido synthetase JAR1-like	786	GO:0005737;GO:0016881;GO:0102053;GO:0102057;GO:0102058	cytoplasm;acid-amino acid ligase activity;(-)-jasmonoyl-isoleucine synthetase activity;jasmonoyl-valine synthetase activity;jasmonoyl-leucine synthetase activity	EC:6.3;EC:6.3.2;EC:6	Forming carbon-nitrogen bonds;Forming carbon-nitrogen bonds;Ligases	0	0	0	0	0	0	0	0	0	0	0	0	0	0	0	0	0	0	0	0	0	0	0	0	0	0	0	0	0	0	0	0	0		0	0	0	0	0
Solyc00g266110.1	SL4.0ch00	3940658	3940954	Auxin-responsive GH3 family protein (AHRD V3.3 *-* A0A2U1NZC8_ARTAN);Dbxref=InterPro:IPR004993,Pfam:PF03321	XP_004248077.1jasmonic acid-amido synthetase JAR1-like	297	GO:0005737;GO:0016881	cytoplasm;acid-amino acid ligase activity	EC:6.3;EC:6.3.2;EC:6	Forming carbon-nitrogen bonds;Forming carbon-nitrogen bonds;Ligases	0	0	0	0	0	0	0	0	0	0	0	0	0	0	0	0	0	0	0	0	0	0	0	0	0	0	0	0	0	0	0	0	0		0	0	0	0	0
Solyc00g277510.1	SL4.0ch00	1459942	1460142	Photosystem II protein D1 (AHRD V3.3 *-* A0A1U8QBZ9_CAPAN);Dbxref=InterPro:IPR000484,Pfam:PF00124;Ontology_term=GO:0009772,GO:0019684,GO:0045156	AAL01430.1PSII D1 protein (chloroplast)	201	GO:0005506;GO:0009523;GO:0009535;GO:0009635;GO:0009772;GO:0010242;GO:0016021;GO:0016168;GO:0016682;GO:0018298;GO:0045156	iron ion binding;photosystem II;chloroplast thylakoid membrane;response to herbicide;photosynthetic electron transport in photosystem II;oxygen evolving activity;integral component of membrane;chlorophyll binding;oxidoreductase activity, acting on diphenols and related substances as donors, oxygen as acceptor;protein-chromophore linkage;electron transporter, transferring electrons within the cycl…	EC:1.10;EC:1;EC:1.10.3.9;EC:1.10.3	Acting on diphenols and related substances as donors;Oxidoreductases;Photosystem II;Acting on diphenols and related substances as donors	0	0	0	0	0	0	0	0	0	0	0	0	0	0	0	0	0	0	0	0	0	0	0	0	0	0	0	0	0	0	0	0	0		0	0	0	0	0
Solyc00g281110.1	SL4.0ch00	2075335	2075703	Unknown protein	ATW72864.1orf122 (mitochondrion)	369	GO:0005739	mitochondrion			0	0	0	0	0	0	0	0	0	0	0	0	0	0	0	0	0	0	0	0	0	0	0	0	0	0	0	0	0	0	0	0	0		0	0	0	0	0
Solyc00g284510.1	SL4.0ch00	8312630	8314215	zinc finger CCCH domain-containing protein 6-like isoform X2 (AHRD V3.3 *-* A0A2I4DEC7_9ROSI)	XP_015064717.1zinc finger CCCH domain-containing protein 6-like	810					0	0	0	0	0	0	0	0	0	0	0	0	0	0	0	0	0	0	0	0	0	0	0	0	0	0	0	0	0	0	0	0	0		0	0	0	0	0
Solyc00g308530.1	SL4.0ch00	8309391	8310778	Unknown protein	---NA---	165					0	0	0	0	0	0	0	0	0	0	0	0	0	0	0	0	0	0	0	0	0	0	0	0	0	0	0	0	0	0	0	0	0		0	0	0	0	0
Solyc00g309530.1	SL4.0ch00	2008312	2008598	Unknown protein	---NA---	159					0	0	0	0	0	0	0	0	0	0	0	0	0	0	0	0	0	0	0	0	0	0	0	0	0	0	0	0	0	0	0	0	0		0	0	0	0	0
Solyc00g316530.1	SL4.0ch00	3020571	3020807	ATP synthase subunit beta, mitochondrial (AHRD V3.3 *-* A0A2G2V6Z5_CAPBA)	PHT82488.1hypothetical protein T459_15503	237	GO:0005739	mitochondrion			0	0	0	0	0	0	0	0	0	0	0	0	0	0	0	0	0	0	0	0	0	0	0	0	0	0	0	0	0	0	0	0	0		0	0	0	0	0
Solyc00g320430.1	SL4.0ch00	3077625	3077804	Unknown protein	PHU00431.1putative cytochrome c biosynthesis protein	180	GO:0003677;GO:0003899;GO:0003954;GO:0005747;GO:0005886;GO:0006351;GO:0009060;GO:0015232;GO:0015886;GO:0017004	DNA binding;DNA-directed 5'-3' RNA polymerase activity;NADH dehydrogenase activity;mitochondrial respiratory chain complex I;plasma membrane;transcription, DNA-templated;aerobic respiration;heme transmembrane transporter activity;heme transport;cytochrome complex assembly	EC:1.6;EC:1;EC:2.7;EC:2;EC:2.7.7;EC:7;EC:2.7.7.6	Acting on NADH or NADPH;Oxidoreductases;Transferring phosphorus-containing groups;Transferases;Transferring phosphorus-containing groups;Translocases;DNA-directed RNA polymerase	0	0	0	0	0	0	0	0	0	0	0	0	0	0	0	0	0	0	0	0	0	0	0	0	0	0	0	0	0	0	0	0	0		0	0	0	0	0
Solyc00g322630.1	SL4.0ch00	3881527	3881823	Auxin-responsive GH3 family protein (AHRD V3.3 *-* A0A2U1NZC8_ARTAN);Dbxref=InterPro:IPR004993,Pfam:PF03321	XP_004248077.1jasmonic acid-amido synthetase JAR1-like	297	GO:0005737;GO:0016881	cytoplasm;acid-amino acid ligase activity	EC:6.3;EC:6.3.2;EC:6	Forming carbon-nitrogen bonds;Forming carbon-nitrogen bonds;Ligases	0.205318	0	0	0	0.181853	0	0	0	0	0	0	0	0	0	0	0	0	0	0	0	0	0	0	0	0	0	0	0	0	0	0	0	0		0	0	0	0	0
Solyc00g500001.1	SL4.0ch00	93750	94430	Retrovirus-related Pol polyprotein from transposon TNT 1-94 (AHRD V3.3 *-* A0A2I0VJ33_9ASPA)	KYP64898.1Retrovirus-related Pol polyprotein from transposon TNT 1-94	681					0	0	0	0	0	0	0	0	0	0	0	0	0	0	0	0	0	0	0	0	0	0	0	0	0	0	0	0	0	0	0	0	0		0	0	0	0	0
Solyc00g500002.1	SL4.0ch00	305442	306257	Retrovirus-related Pol polyprotein from transposon TNT 1-94 (AHRD V3.3 *-* A0A2I0VBY8_9ASPA)	RVW55342.1Retrovirus-related Pol polyprotein from transposon RE1	816					0	0	0	0	0	0	0	0	0	0	0	0	0	0	0	0	0	0	0	0	0	0	0	0	0	0	0	0	0	0	0	0	0		0	0	0	0	0
Solyc00g500003.1	SL4.0ch00	311496	382066	MP domain-containing protein (AHRD V3.3 *-* A0A1Q3D0H5_CEPFO)	PHU04683.1Polyadenylate-binding protein RBP47B	1665	GO:0003676	nucleic acid binding			0	0	0	0	0	0	0	0	0	0	0	0	0	0	0	0	0	0	0	0	0	0	0	0	0	0	0	0	0	0	0	0	0		0	0	0	0	0
Solyc00g500004.1	SL4.0ch00	417592	418482	Unknown protein	WP_119912524.1hypothetical protein	821					0	0.104218	0	0	0	0	0	0	0	0	0	0	0	0	0	0	0	0	0	0	0	0	0	0	0	0	0	0	0	0	0	0	0		0	0	0	0	0
Solyc00g500005.1	SL4.0ch00	478389	478640	Unknown protein	---NA---	252					0	0	0	0	0	0	0	0	0	0	0	0	0	0	0	0	0	0	0	0	0	0	0	0	0	0	0	0	0	0	0	0	0		0	0	0	0	0
Solyc00g500006.1	SL4.0ch00	481288	483182	Unknown protein	---NA---	180					0	0	0	0	0	0	0	0	0	0	0	0	0	0	0	0	0	0	0	0	0	0	0	0	0	0	0	0	0	0	0	0	0		0	0	0	0	0
Solyc00g500007.1	SL4.0ch00	497941	498614	Unknown protein	---NA---	507					0	0	0	0	0	0	0	0	0	0	0	0	0	0	0	0	0	0	0	0	0	0	0	0	0	0	0	0	0	0	0	0	0		0	0	0	0	0
Solyc00g500008.1	SL4.0ch00	531008	531682	Unknown protein	WP_119912524.1hypothetical protein	498					0	0	0	0	0	0	0	0	0	0	0	0	0	0	0	0	0	0	0	0	0	0	0	0	0	0	0	0	0	0	0	0	0		0	0	0	0	0
Solyc00g500009.1	SL4.0ch00	531761	537711	Unknown protein	---NA---	327					0	0	0	0	0	0	0	0	0	0	0	0	0	0	0	0	0	0	0	0	0	0	0	0	0	0	0	0	0	0	0	0	0		0	0	0	0	0
Solyc00g500010.1	SL4.0ch00	544694	545489	Unknown protein	---NA---	692					0	0	0	0	0	0	0	0	0	0	0	0	0	0	0	0	0	0	0	0	0	0	0	0	0	0	0	0	0	0	0	0	0		0	0	0	0	0
Solyc00g500011.1	SL4.0ch00	549361	586470	Unknown protein	WP_119912524.1hypothetical protein	8288					0	0	0	0	0	0	0	0	0	0	0	0	0	0	0	0	0	0	0	0	0	0	0	0	0	0	0	0	0	0	0	0	0		0	0	0	0	0
Solyc00g500012.1	SL4.0ch00	584354	596916	Unknown protein	WP_119912524.1hypothetical protein	3985					0	2.01556e-09	0	0	0	0	0	0	0	0	0	0	0	0	0	0	0	0	0	0	0	0	0	0	0	0	0	0	0	0	0	0	0		0	0	0	0	0
Solyc00g500013.1	SL4.0ch00	589339	596916	Unknown protein	---NA---	627					0	0.0758203	0	0	0	0	0	0	0	0	0	0	0	0	0	0	0	0	0	0	0	0	0	0	0	0	0	0	0	0	0	0	0		0	0	0	0	0
Solyc00g500014.1	SL4.0ch00	628120	644283	Unknown protein	WP_119912524.1hypothetical protein	5324					0	0.0252378	0	0	0	0	0	0	0	0	0	0	0	0	0.0042634	0	0	0	0	0	0	0	0	0	0	0	0	0	0	0	0	0	0		0	0	0	0	0
Solyc00g500015.1	SL4.0ch00	701546	719208	Unknown protein	WP_119912524.1hypothetical protein	5552					0	0	0	0	0	0	0	0	0	0	0	0	0	0	0	0	0	0	0	0	0	0	0	0	0	0	0	0	0	0	0	0	0		0	0	0	0	0
Solyc00g500016.1	SL4.0ch00	914971	916182	Unknown protein	---NA---	369					0	0	0	0	0	0	0	0	0	0	0	0	0	0	0	0	0	0	0	0	0	0	0	0	0	0	0	0	0	0	0	0	0		0	0	0	0	0
Solyc00g500017.1	SL4.0ch00	994894	998273	Unknown protein	---NA---	372					0	0	0	0	0	0	0	0	0	0	0	0	0	0	0	0	0	0	0	0	0	0	0	0	0	0	0	0	0	0	0	0	0		0	0	0	0	0
Solyc00g500018.1	SL4.0ch00	1000060	1003182	Unknown protein	---NA---	1417					0	0	0	0	0	0	0	0	0	0	0	0	0	0	0	0	0	0	0	0	0	0	0	0	0	0	0	0	0	0	0	0	0		0	0	0	0	0
Solyc00g500019.1	SL4.0ch00	1361849	1365340	Photosystem I assembly protein Ycf4 (AHRD V3.3 *** K4EQH2_DATST);Dbxref=InterPro:IPR003359,Pfam:PF02392;Ontology_term=GO:0009522,GO:0009579,GO:0015979,GO:0016021	AEQ36949.1photosystem I assembly protein Ycf4 (chloroplast)	372	GO:0009522;GO:0009535;GO:0015979;GO:0016021	photosystem I;chloroplast thylakoid membrane;photosynthesis;integral component of membrane			0	0	0	0	0	0	0	0	0	0	0	0	0	0	0	0	0	0	0	0	0	0	0	0	0	0	0	0	0	0	0	0	0		0	0	0	0	0
Solyc00g500020.1	SL4.0ch00	1366069	1367940	Cytochrome f (AHRD V3.3 *** A0A2G3ALJ3_CAPAN)	XP_016559008.1 cytochrome f-like	1305	GO:0005506;GO:0009055;GO:0009535;GO:0015979;GO:0020037;GO:0022900;GO:0031361	iron ion binding;electron transfer activity;chloroplast thylakoid membrane;photosynthesis;heme binding;electron transport chain;integral component of thylakoid membrane	EC:1	Oxidoreductases	0	0	0	0	0	0	0	0	0	0	0	0	0	0	0	0	0	0	0	0	0	0	0	0	0	0	0	0	0	0	0	0	0		0	0	0	0	0
Solyc00g500021.1	SL4.0ch00	1369394	1369774	Cytochrome b559 subunit alpha (AHRD V3.3 *** S8D1L1_9LAMI)	RKF73169.1Cytochrome b559 subunit alpha	324	GO:0005506;GO:0009055;GO:0009535;GO:0009539;GO:0009767;GO:0016021;GO:0020037	iron ion binding;electron transfer activity;chloroplast thylakoid membrane;photosystem II reaction center;photosynthetic electron transport chain;integral component of membrane;heme binding	EC:1	Oxidoreductases	0	0	0	0	0	0	0	0	0	0	0	0	0	0	0	0	0	0	0	0	0	0	0	0	0	0	0	0	0	0	0	0	0		0	0	0	0	0
Solyc00g500022.1	SL4.0ch00	1372575	1373384	30S ribosomal protein S18, chloroplastic (AHRD V3.3 *** A0A1U8QD82_CAPAN)	NP_054523.1ribosomal protein S18	810	GO:0003735;GO:0005763;GO:0006412;GO:0009507;GO:0070181	structural constituent of ribosome;mitochondrial small ribosomal subunit;translation;chloroplast;small ribosomal subunit rRNA binding			0	0	0	0	0	0	0	0	0	0	0	0	0	0	0	0	0	0	0	0	0	0	0	0	0	0	0	0	0	0	0	0	0		0	0	0	0	0
Solyc00g500023.1	SL4.0ch00	1374595	1377031	ATP-dependent Clp protease proteolytic subunit (AHRD V3.3 *** CLPP_SOLTU);Dbxref=InterPro:IPR023562,Pfam:PF00574	AJO25136.1clp protease proteolytic subunit (chloroplast)	1023	GO:0004176;GO:0004252;GO:0006515;GO:0009368;GO:0009570;GO:0016021;GO:0051117	ATP-dependent peptidase activity;serine-type endopeptidase activity;protein quality control for misfolded or incompletely synthesized proteins;endopeptidase Clp complex;chloroplast stroma;integral component of membrane;ATPase binding	EC:3.4.21;EC:3.4;EC:3	Acting on peptide bonds (peptidases);Acting on peptide bonds (peptidases);Hydrolases	0	0	0	0	0	0	0	0	0	0	0	0	0.024715	0	0	0	0	0	0	0	0	0	0	0	0	0	0	0	0	0	0	0	0		0	0	0	0	0
Solyc00g500024.1	SL4.0ch00	1377421	1378947	Photosystem II CP47 reaction center protein (AHRD V3.3 *** A0A1U8QCF6_CAPAN);Dbxref=InterPro:IPR000932,Pfam:PF00421;Ontology_term=GO:0009521,GO:0009767,GO:0016020,GO:0016168,GO:0019684	NP_054526.1photosystem II 47 kDa protein	1527	GO:0009523;GO:0009535;GO:0009772;GO:0016021;GO:0016168;GO:0018298;GO:0045156	photosystem II;chloroplast thylakoid membrane;photosynthetic electron transport in photosystem II;integral component of membrane;chlorophyll binding;protein-chromophore linkage;electron transporter, transferring electrons within the cyclic electron transport pathway of photosynthesis activity	EC:1	Oxidoreductases	0	0	0	0	0	0	0	0	0	0	0	0	0	0	0	0	0	0	0	0	0	0	0	0	0	0	0	0	0	0	0	0	0		0	0	0	0	0
Solyc00g500025.1	SL4.0ch00	1379543	1381059	Unknown protein	YP_009256063.1photosystem II protein H (chloroplast)	195	GO:0005743;GO:0009523;GO:0009535;GO:0009767;GO:0016021;GO:0016168;GO:0018298;GO:0022904;GO:0042301;GO:0045156;GO:0046872;GO:0050821;GO:0070469	mitochondrial inner membrane;photosystem II;chloroplast thylakoid membrane;photosynthetic electron transport chain;integral component of membrane;chlorophyll binding;protein-chromophore linkage;respiratory electron transport chain;phosphate ion binding;electron transporter, transferring electrons within the cyclic electron transport pathway of photosynthesis activity;metal ion binding;protein sta…	EC:1	Oxidoreductases	0	0	0	0	0	0	0	0	0	0	0	0	0	0	0	0	0	0	0	0	0	0	0	0	0	0	0	0	0	0	0	0	0		0	0	0	0	0
Solyc00g500026.1	SL4.0ch00	1379574	1380279	Photosystem II reaction center protein H (AHRD V3.3 *** I6N985_DATST);Dbxref=InterPro:IPR001056,Pfam:PF00737;Ontology_term=GO:0009523,GO:0015979,GO:0016020,GO:0042301,GO:0050821	XP_016443822.1 cytochrome b6	207	GO:0009055;GO:0009523;GO:0009535;GO:0015979;GO:0016021;GO:0022904;GO:0042301;GO:0050821	electron transfer activity;photosystem II;chloroplast thylakoid membrane;photosynthesis;integral component of membrane;respiratory electron transport chain;phosphate ion binding;protein stabilization	EC:1	Oxidoreductases	0	0	0	0	0	0	0	0	0	0	0	0	0	0	0	0	0	0	0	0	0	0	0	0	0	0	0	0	0	0	0	0	0		0	0	0	0	0
Solyc00g500027.1	SL4.0ch00	1380618	1381319	Cytochrome b6 (AHRD V3.3 *** A0A125RTD6_9ASTR);Dbxref=InterPro:IPR005797,Pfam:PF00033;Ontology_term=GO:0009055,GO:0016020,GO:0016491	XP_016443822.1 cytochrome b6	702	GO:0005743;GO:0009523;GO:0009535;GO:0009767;GO:0016021;GO:0022904;GO:0042301;GO:0045156;GO:0045158;GO:0046872;GO:0050821;GO:0070469	mitochondrial inner membrane;photosystem II;chloroplast thylakoid membrane;photosynthetic electron transport chain;integral component of membrane;respiratory electron transport chain;phosphate ion binding;electron transporter, transferring electrons within the cyclic electron transport pathway of photosynthesis activity;electron transporter, transferring electrons within cytochrome b6/f complex o…	EC:1	Oxidoreductases	0	0	0	0	0	0	0	0	0	0	0	0	0	0	0	0	0	0	0	0	0	0	0	0	0	0	0	0	0	0	0	0	0		0	0	0	0	0
Solyc00g500028.1	SL4.0ch00	1382210	1382734	Cytochrome b6-f complex subunit 4 (AHRD V3.3 *** A0A2G2XBM1_CAPBA);Dbxref=InterPro:IPR005798,Pfam:PF00032;Ontology_term=GO:0009055,GO:0016020,GO:0016491	YP_009123187.1cytochrome b6/f complex subunit IV (chloroplast)	450	GO:0009535;GO:0009767;GO:0016021;GO:0045156;GO:0045158	chloroplast thylakoid membrane;photosynthetic electron transport chain;integral component of membrane;electron transporter, transferring electrons within the cyclic electron transport pathway of photosynthesis activity;electron transporter, transferring electrons within cytochrome b6/f complex of photosystem II activity	EC:1	Oxidoreductases	0	0	0	0	0	0	0	0	0	0	0	0	0	0	0	0	0	0	0	0	0	0	0	0	0	0	0	0	0	0	0	0	0		0	0	0	0	0
Solyc00g500029.1	SL4.0ch00	1383462	1383939	30S ribosomal protein S2, chloroplastic (AHRD V3.3 *** I6N946_DATST);Dbxref=InterPro:IPR001865,Pfam:PF00318;Ontology_term=GO:0003735,GO:0005622,GO:0005840,GO:0006412	YP_006666062.1RNA polymerase alpha subunit (chloroplast)	273	GO:0003677;GO:0003899;GO:0006351;GO:0009507;GO:0046983	DNA binding;DNA-directed 5'-3' RNA polymerase activity;transcription, DNA-templated;chloroplast;protein dimerization activity	EC:2.7;EC:2;EC:2.7.7;EC:2.7.7.6	Transferring phosphorus-containing groups;Transferases;Transferring phosphorus-containing groups;DNA-directed RNA polymerase	0	0	0	0	0	0	0	0	0	0	0	0	0	0	0	0	0	0	0	0	0	0	0	0	0	0	0	0	0	0	0	0	0		0	0	0	0	0
Solyc00g500030.1	SL4.0ch00	1384005	1384421	30S ribosomal protein S11, chloroplastic (AHRD V3.3 *** G9FCH9_9LAMI);Dbxref=InterPro:IPR001971,Pfam:PF00411;Ontology_term=GO:0003735,GO:0005840,GO:0006412	YP_538882.1ribosomal protein S11	417	GO:0000028;GO:0000462;GO:0003735;GO:0005763;GO:0006412;GO:0009507;GO:0048027;GO:0070181	ribosomal small subunit assembly;maturation of SSU-rRNA from tricistronic rRNA transcript (SSU-rRNA, 5.8S rRNA, LSU-rRNA);structural constituent of ribosome;mitochondrial small ribosomal subunit;translation;chloroplast;mRNA 5'-UTR binding;small ribosomal subunit rRNA binding			0	0	0	0	0	0	0	0	0	0	0	0	0	0	0	0	0	0	0	0	0	0	0	0	0	0	0	0	0	0	0	0	0		0	0	0	0	0
Solyc00g500031.1	SL4.0ch00	1384961	1385901	50S ribosomal protein L14, chloroplastic (AHRD V3.3 *** I6N992_DATST);Dbxref=InterPro:IPR000630,Pfam:PF00410;Ontology_term=GO:0003735,GO:0005840,GO:0006412	YP_635674.1ribosomal protein S8	771	GO:0003735;GO:0005840;GO:0006412;GO:0009507;GO:0019843	structural constituent of ribosome;ribosome;translation;chloroplast;rRNA binding			0	0	0	0	0	0	0	0	0	0	0	0	0	0	0	0	0	0	0	0	0	0	0	0	0	0	0	0	0	0	0	0	0		0	0	0	0	0
Solyc00g500032.1	SL4.0ch00	1386027	1386383	50S ribosomal protein L16, chloroplastic (AHRD V3.3 *-* A0A2G3BL23_CAPCH);Dbxref=InterPro:IPR016180,Pfam:PF00252;Ontology_term=GO:0003735,GO:0005840,GO:0006412	AGJ51287.1ribosomal protein L16 (chloroplast)	357	GO:0003735;GO:0005762;GO:0009507;GO:0019843;GO:0032543	structural constituent of ribosome;mitochondrial large ribosomal subunit;chloroplast;rRNA binding;mitochondrial translation			0	0	0	0	0	0	0	0	0	0	0	0	0	0	0	0	0	0	0	0	0	0	0	0	0	0	0	0	0	0	0	0	0		0	0	0	0	0
Solyc00g500033.1	SL4.0ch00	1386985	1389637	Ribosomal protein L2, plastid (AHRD V3.3 *-* A0A2U1PJW3_ARTAN)	OTF84489.1putative ribosomal protein L2, Ribosomal protein L25/L23	507	GO:0002181;GO:0003735;GO:0009507;GO:0016740;GO:0019843;GO:0022625	cytoplasmic translation;structural constituent of ribosome;chloroplast;transferase activity;rRNA binding;cytosolic large ribosomal subunit	EC:2	Transferases	0	0	0	0	0	0	0	0	0	0	0	0	0	0	0	0	0	0	0	0	0	0	0	0	0	0	0	0	0	0	0	0	0		0	0	0	0	0
Solyc00g500034.1	SL4.0ch00	1387611	1388719	30S ribosomal protein S3, chloroplastic (AHRD V3.3 *** I6N994_DATST)	OTF84779.1putative ribosomal protein L22/L17 (plastid)	1059	GO:0003735;GO:0006412;GO:0009507;GO:0015934;GO:0019843;GO:0022627	structural constituent of ribosome;translation;chloroplast;large ribosomal subunit;rRNA binding;cytosolic small ribosomal subunit			0	0	0	0	0	0	0	0	0	0	0	0	0	0	0	0	0	0	0	0	0	0	0	0	0	0	0	0	0	0	0	0	0		0	0	0	0	0
Solyc00g500035.1	SL4.0ch00	1389118	1389546	50S ribosomal protein L2 (AHRD V3.3 *** H6T990_9CARY);Dbxref=InterPro:IPR022669,Pfam:PF03947;Ontology_term=GO:0003735,GO:0005840,GO:0006412	YP_817545.1ribosomal protein L2 (chloroplast)	429	GO:0003735;GO:0006412;GO:0009507;GO:0015934;GO:0016740;GO:0019843	structural constituent of ribosome;translation;chloroplast;large ribosomal subunit;transferase activity;rRNA binding	EC:2	Transferases	0	0	0	0	0	0	0	0	0	0	0	0	0	0	0	0	0	0	0	0	0	0	0	0	0	0	0	0	0	0	0	0	0		0	0	0	0	0
Solyc00g500036.1	SL4.0ch00	1390207	1390608	Ycf15 (AHRD V3.3 *-* A0A346JLD3_9ASTE);Dbxref=InterPro:IPR022666,Pfam:PF00181;Ontology_term=GO:0003735,GO:0005840,GO:0006412	AJO25152.1ribosomal protein L2 (chloroplast)	402	GO:0002181;GO:0003735;GO:0005739;GO:0009507;GO:0016740;GO:0019843;GO:0022625	cytoplasmic translation;structural constituent of ribosome;mitochondrion;chloroplast;transferase activity;rRNA binding;cytosolic large ribosomal subunit	EC:2	Transferases	0	0	0	0	0	0	0	0	0	0	0	0	0	0	0	0	0	0	0	0	0	0	0	0	0	0	0	0	0	0	0	0	0		0	0	0	0	0
Solyc00g500037.1	SL4.0ch00	1391276	1398112	Protein Ycf2 (AHRD V3.3 *** A0A1Z1GA65_LITCN)	YP_008563132.1hypothetical chloroplast RF2 (chloroplast)	6624	GO:0005524;GO:0009570;GO:0009575;GO:0016021	ATP binding;chloroplast stroma;chromoplast stroma;integral component of membrane			0	0	0	0	0	0	0	0	0	0	0	0	0	0	0	0	0	0	0	0	0	0	0	0	0	0	0	0	0	0	0	0	0		0	0	0	0	0
Solyc00g500038.1	SL4.0ch00	1398302	1399583	Ycf15 protein (AHRD V3.3 *-* J7H9P3_CAPAN);Dbxref=InterPro:IPR019645,Pfam:PF10705	YP_009306514.1Ycf15 (chloroplast)	216	GO:0009507	chloroplast			0	0	0	0	0	0	0	0	0	0	0	0	0	0	0	0	0	0	0	0	0	0	0	0	0	0	0	0	0	0	0	0	0		0	0	0	0	0
Solyc00g500039.1	SL4.0ch00	1404089	1405507	Ycf15 (AHRD V3.3 *-* A0A346JLD3_9ASTE);Dbxref=InterPro:IPR022666,Pfam:PF00181;Ontology_term=GO:0003735,GO:0005840,GO:0006412	AXP24423.1hypothetical chloroplast RF15 (chloroplast)	501	GO:0009507	chloroplast			0	0	0	0	0	0	0	0	0	0	0	0	0	0	0	0	0	0	0	0	0	0	0	0	0	0	0	0	0	0	0	0	0		0	0	0	0	0
Solyc00g500040.1	SL4.0ch00	1413493	1414591	Protein TIC 214 (AHRD V3.3 *-* K4EQH9_DATST);Dbxref=InterPro:IPR008896,Pfam:PF05758;Ontology_term=GO:0016021	YP_009132007.1Ycf1 (chloroplast)	567	GO:0009706;GO:0015031;GO:0016021	chloroplast inner membrane;protein transport;integral component of membrane			0	0	0	0	0	0	0	0	0	0	0	0	0	0	0	0	0	0	0	0	0	0	0	0	0	0	0	0	0	0	0	0	0		0	0	0	0	0
Solyc00g500041.1	SL4.0ch00	1424193	1426417	NAD(P)H-quinone oxidoreductase subunit 1, chloroplastic (AHRD V3.3 *** A0A2G2XBN0_CAPBA);Dbxref=InterPro:IPR001694,Pfam:PF00146;Ontology_term=GO:0016020,GO:0055114	YP_008563144.1NADH-plastoquinone oxidoreductase subunit 1 (chloroplast)	1092	GO:0003954;GO:0005886;GO:0009060;GO:0009535;GO:0016021;GO:0016655;GO:0019684;GO:0048038	NADH dehydrogenase activity;plasma membrane;aerobic respiration;chloroplast thylakoid membrane;integral component of membrane;oxidoreductase activity, acting on NAD(P)H, quinone or similar compound as acceptor;photosynthesis, light reaction;quinone binding	EC:1.6;EC:1;EC:1.6.5	Acting on NADH or NADPH;Oxidoreductases;Acting on NADH or NADPH	0	0	0	0	0	0	0	0	0	0	0	0	0	0	0	0	0	0	0	0	0	0	0	0	0	0	0	0	0	0	0	0	0		0	0	0	0	0
Solyc00g500042.1	SL4.0ch00	1428175	1431271	Protein TIC 214 (AHRD V3.3 *** TI214_SOLTU)	AP_004987.1ycf1 protein (chloroplast)	3097	GO:0009706;GO:0015031;GO:0016021	chloroplast inner membrane;protein transport;integral component of membrane			0	0	0	0	0	0	0	0	0	0	0	0	0	0	0	0	0	0	0	0	0	0	0	0	0	0	0	0	0	0	0	0	0		0	0	0	0	0
Solyc00g500043.1	SL4.0ch00	1432066	1434052	Protein TIC 214 (AHRD V3.3 *-* TI214_SOLTU);Dbxref=InterPro:IPR008896,Pfam:PF05758;Ontology_term=GO:0016021	AP_004987.1ycf1 protein (chloroplast)	1848	GO:0009706;GO:0015031;GO:0016021	chloroplast inner membrane;protein transport;integral component of membrane			0	0	0	0	0	0	0	0	0	0	0	0	0	0	0	0	0	0	0	0	0	0	0	0	0	0	0	0	0	0	0	0	0		0	0	0	0	0
Solyc00g500044.1	SL4.0ch00	1441997	1443415	30S ribosomal protein S2, chloroplastic (AHRD V3.3 *** I6N946_DATST);Dbxref=InterPro:IPR001865,Pfam:PF00318;Ontology_term=GO:0003735,GO:0005622,GO:0005840,GO:0006412	AXP24423.1hypothetical chloroplast RF15 (chloroplast)	501	GO:0009507	chloroplast			0	0	0	0	0.0565163	0	0	0	0	0	0	0	0	0	0	0	0	0	0	0	0	0	0	0	0	0	0	0	0	0	0	0	0		0	0	0	0	0
Solyc00g500045.1	SL4.0ch00	1447921	1449202	Ycf15 protein (AHRD V3.3 *-* J7H9P3_CAPAN);Dbxref=InterPro:IPR019645,Pfam:PF10705	YP_009306514.1Ycf15 (chloroplast)	216	GO:0009507	chloroplast			0	0	0	0	0	0	0	0	0	0	0	0	0	0	0	0	0	0	0	0	0	0	0	0	0	0	0	0	0	0	0	0	0		0	0	0	0	0
Solyc00g500046.1	SL4.0ch00	1449392	1456228	Protein Ycf2 (AHRD V3.3 *** A0A1Z1GA65_LITCN)	YP_008563132.1hypothetical chloroplast RF2 (chloroplast)	6624	GO:0005524;GO:0009570;GO:0009575;GO:0016021	ATP binding;chloroplast stroma;chromoplast stroma;integral component of membrane			0	0	0	0	0	0	0	0	0	0	0	0	0	0	0	0	0	0	0	0	0	0	0	0	0	0	0	0	0	0	0	0	0		0	0	0	0	0
Solyc00g500047.1	SL4.0ch00	1456896	1458386	50S ribosomal protein L2, chloroplastic (AHRD V3.3 *** A0A1C8V6E3_9ROSI)	YP_009186098.1ribosomal protein L2 (chloroplast)	885	GO:0002181;GO:0003735;GO:0009507;GO:0016740;GO:0019843;GO:0022625	cytoplasmic translation;structural constituent of ribosome;chloroplast;transferase activity;rRNA binding;cytosolic large ribosomal subunit	EC:2	Transferases	0	0	0	0	0	0	0	0	0	0	0	0	0	0	0	0	0	0	0	0	0	0	0	0	0	0	0	0	0	0	0	0	0		0	0	0	0	0
Solyc00g500048.1	SL4.0ch00	1460668	1462197	Maturase K (AHRD V3.3 *** A0A2G3DGH8_CAPCH);Dbxref=InterPro:IPR024942,Pfam:PF01824	YP_008563069.1maturase K (chloroplast)	1356	GO:0003723;GO:0005840;GO:0006397;GO:0008033;GO:0008380;GO:0009507	RNA binding;ribosome;mRNA processing;tRNA processing;RNA splicing;chloroplast			0	0	0	0	0	0	0	0	0	0	0	0	0	0	0	0	0	0	0	0	0	0	0	0	0	0	0	0	0	0	0	0	0		0	0	0	0	0
Solyc00g500049.1	SL4.0ch00	1466128	1466785	Photosystem II reaction center protein K (AHRD V3.3 *** A0A1U8QD48_CAPAN)	RDY14692.1Photosystem II reaction center protein K	294	GO:0009535;GO:0009539;GO:0015979;GO:0016021	chloroplast thylakoid membrane;photosystem II reaction center;photosynthesis;integral component of membrane			0	0	0	0	0	0	0	0	0	0	0	0	0	0	0	0	0	0	0	0	0	0	0	0	0	0	0	0	0	0	0	0	0		0	0	0	0	0
Solyc00g500050.1	SL4.0ch00	1468765	1470288	ATP synthase subunit alpha, chloroplastic (AHRD V3.3 *** I6N942_DATST)	YP_538833.1ATP synthase CF1 alpha subunit	1524	GO:0005524;GO:0009535;GO:0015986;GO:0043531;GO:0045261;GO:0046933;GO:0046961	ATP binding;chloroplast thylakoid membrane;ATP synthesis coupled proton transport;ADP binding;proton-transporting ATP synthase complex, catalytic core F(1);proton-transporting ATP synthase activity, rotational mechanism;proton-transporting ATPase activity, rotational mechanism	EC:7.1.3.1;EC:7.1.2.2;EC:6;EC:7	H(+)-exporting diphosphatase;H(+)-transporting two-sector ATPase;Ligases;Translocases	0	0	0	0	0	0	0	0	0	0	0	0	0	0	0	0	0	0	0	0	0	0	0	0	0	0	0	0	0	0	0	0	0		0	0	0	0	0
Solyc00g500051.1	SL4.0ch00	1473386	1475037	30S ribosomal protein S2, chloroplastic (AHRD V3.3 *** I6N946_DATST);Dbxref=InterPro:IPR001865,Pfam:PF00318;Ontology_term=GO:0003735,GO:0005622,GO:0005840,GO:0006412	RDY14677.130S ribosomal protein S2, chloroplastic	1101	GO:0003735;GO:0003899;GO:0005488;GO:0006412;GO:0006754;GO:0006811;GO:0009507;GO:0016020;GO:0022627	structural constituent of ribosome;DNA-directed 5'-3' RNA polymerase activity;binding;translation;ATP biosynthetic process;ion transport;chloroplast;membrane;cytosolic small ribosomal subunit	EC:2.7;EC:2;EC:2.7.7;EC:2.7.7.6	Transferring phosphorus-containing groups;Transferases;Transferring phosphorus-containing groups;DNA-directed RNA polymerase	0	0	0	0	0	0	0	0	0	0	0	0	0	0	0	0	0	0	0	0	0	0	0	0	0	0	0	0	0	0	0	0	0		0	0	0	0	0
Solyc00g500052.1	SL4.0ch00	1475301	1482402	DNA-directed RNA polymerase subunit beta'' (AHRD V3.3 *-* A0A1U8QCC7_CAPAN)	PRQ15716.1putative DNA-directed RNA polymerase (chloroplast)	4974	GO:0003677;GO:0003899;GO:0006351;GO:0008270;GO:0009507	DNA binding;DNA-directed 5'-3' RNA polymerase activity;transcription, DNA-templated;zinc ion binding;chloroplast	EC:2.7;EC:2;EC:2.7.7;EC:2.7.7.6	Transferring phosphorus-containing groups;Transferases;Transferring phosphorus-containing groups;DNA-directed RNA polymerase	0	0	0	0	0	0	0	0	0	0	0	0	0	0	0	0	0	0	0	0	0	0	0	0	0	0	0	0	0	0	0	0	0		0	0	0	0	0
Solyc00g500053.1	SL4.0ch00	1482429	1483103	DNA-directed RNA polymerase subunit beta (AHRD V3.3 *-* I6N949_DATST);Dbxref=InterPro:IPR007120,Pfam:PF00562;Ontology_term=GO:0003677,GO:0003899,GO:0006351	AEB72131.1RNA polymerase beta subunit (chloroplast)	675	GO:0003677;GO:0003899;GO:0006351;GO:0009507;GO:0032549	DNA binding;DNA-directed 5'-3' RNA polymerase activity;transcription, DNA-templated;chloroplast;ribonucleoside binding	EC:2.7;EC:2;EC:2.7.7;EC:2.7.7.6	Transferring phosphorus-containing groups;Transferases;Transferring phosphorus-containing groups;DNA-directed RNA polymerase	0	0	0	0	0	0	0	0	0	0	0	0	0	0	0	0	0	0	0	0	0	0	0	0	0	0	0	0	0	0	0	0	0		0	0	0	0	0
Solyc00g500054.1	SL4.0ch00	1492125	1494555	Photosystem II CP43 reaction center protein (AHRD V3.3 *** A0A078EKT7_BRANA);Dbxref=InterPro:IPR000932,Pfam:PF00421;Ontology_term=GO:0009521,GO:0009767,GO:0016020,GO:0016168,GO:0019684	PWA68774.1photosynthetic reaction centre, L/M, Photosystem antenna protein-like protein, plastid (chloroplast)	2331	GO:0005506;GO:0009523;GO:0009535;GO:0009772;GO:0010242;GO:0016021;GO:0016168;GO:0018298;GO:0045156	iron ion binding;photosystem II;chloroplast thylakoid membrane;photosynthetic electron transport in photosystem II;oxygen evolving activity;integral component of membrane;chlorophyll binding;protein-chromophore linkage;electron transporter, transferring electrons within the cyclic electron transport pathway of photosynthesis activity	EC:1;EC:1.10.3.9	Oxidoreductases;Photosystem II	0	0	0	0	0	0	0	0	0	0	0	0	0	0	0	0	0	0	0	0	0	0	0	0	0	0	0	0	0	0	0	0	0		0	0	0	0	0
Solyc00g500055.1	SL4.0ch00	1496023	1496540	30S ribosomal protein S14, chloroplastic (AHRD V3.3 *-* A0A2G2X601_CAPBA)	PHT52839.130S ribosomal protein S14, chloroplastic	378	GO:0003735;GO:0006412;GO:0009507;GO:0009522;GO:0015935;GO:0015979;GO:0016021;GO:0016168;GO:0016491;GO:0018298;GO:0019843;GO:0046872;GO:0051539	structural constituent of ribosome;translation;chloroplast;photosystem I;small ribosomal subunit;photosynthesis;integral component of membrane;chlorophyll binding;oxidoreductase activity;protein-chromophore linkage;rRNA binding;metal ion binding;4 iron, 4 sulfur cluster binding	EC:1	Oxidoreductases	0	0	0	0	0	0	0	0	0	0	0	0	0	0	0	0	0	0	0	0	0	0	0	0	0	0	0	0	0	0	0	0	0		0	0	0	0	0
Solyc00g500056.1	SL4.0ch00	1496632	1498836	DNA-directed RNA polymerase subunit alpha (AHRD V3.3 *-* A0A1U8QD90_CAPAN);Dbxref=InterPro:IPR001280,Pfam:PF00223;Ontology_term=GO:0009522,GO:0009579,GO:0015979,GO:0016021	YP_538847.1photosystem I P700 apoprotein A2	2205	GO:0000287;GO:0009055;GO:0009522;GO:0009535;GO:0015979;GO:0016021;GO:0016168;GO:0018298;GO:0022900;GO:0051539	magnesium ion binding;electron transfer activity;photosystem I;chloroplast thylakoid membrane;photosynthesis;integral component of membrane;chlorophyll binding;protein-chromophore linkage;electron transport chain;4 iron, 4 sulfur cluster binding	EC:1	Oxidoreductases	0	0	0	0	0	0	0	0	0	0	0	0	0	0	0	0	0	0	0	0	0	0	0	0	0	0	0	0	0	0	0	0	0		0	0	0	0	0
Solyc00g500057.1	SL4.0ch00	1498862	1501114	Photosystem I P700 chlorophyll a apoprotein A1 (AHRD V3.3 *** K4EPK3_DATST);Dbxref=InterPro:IPR001280,Pfam:PF00223;Ontology_term=GO:0009522,GO:0009579,GO:0015979,GO:0016021	YP_538848.1photosystem I P700 apoprotein A1	1962	GO:0000287;GO:0009055;GO:0009522;GO:0009535;GO:0015979;GO:0016021;GO:0016168;GO:0018298;GO:0022900;GO:0051539	magnesium ion binding;electron transfer activity;photosystem I;chloroplast thylakoid membrane;photosynthesis;integral component of membrane;chlorophyll binding;protein-chromophore linkage;electron transport chain;4 iron, 4 sulfur cluster binding	EC:1	Oxidoreductases	0	0	0	0	0	0	0	0	0	0	0	0	0	0	0	0	0	0	0	0	0	0	0	0	0	0	0	0	0	0	0	0	0		0	0	0	0	0
Solyc00g500058.1	SL4.0ch00	1501873	1503003	Photosystem I assembly protein Ycf3 (AHRD V3.3 *** A0A140F954_9LAMI);Dbxref=InterPro:IPR001694,Pfam:PF00146;Ontology_term=GO:0016020,GO:0055114	QAA95785.1photosystem I assembly protein Ycf3 (chloroplast)	390	GO:0009535;GO:0015979	chloroplast thylakoid membrane;photosynthesis			0	0	0	0	0	0	0	0	0	0	0	0	0	0	0	0	0	0	0	0	0	0	0	0	0	0	0	0	0	0	0	0	0		0	0	0	0	0
Solyc00g500059.1	SL4.0ch00	1503415	1503858	Photosystem I assembly protein Ycf3 (AHRD V3.3 *-* A0A1S5SJS5_ORYVI)	YP_008563089.1photosystem I assembly protein ycf3 (chloroplast)	258	GO:0005515;GO:0009535;GO:0048564	protein binding;chloroplast thylakoid membrane;photosystem I assembly			0	0	0	0	0	0	0	0	0	0	0	0	0	0	0	0	0	0	0	0	0	0	0	0	0	0	0	0	0	0	0	0	0		0	0	0	0	0
Solyc00g500060.1	SL4.0ch00	1504953	1506082	30S ribosomal protein S4, chloroplastic (AHRD V3.3 *** I6N958_DATST)	YP_538850.1ribosomal protein S4	1130	GO:0003735;GO:0009507;GO:0015935;GO:0019843;GO:0045903	structural constituent of ribosome;chloroplast;small ribosomal subunit;rRNA binding;positive regulation of translational fidelity			0	0	0	0	0	0	0	0	0	0	0	0	0	0	0	0	0	0	0	0	0	0	0	0	0	0	0	0	0	0	0	0	0		0	0	0	0	0
Solyc00g500061.1	SL4.0ch00	1508614	1509090	Photosystem I assembly protein Ycf4 (AHRD V3.3 *** K4EQH2_DATST);Dbxref=InterPro:IPR022666,Pfam:PF00181;Ontology_term=GO:0003735,GO:0005840,GO:0006412	YP_008563091.1NADH-plastoquinone oxidoreductase subunit J (chloroplast)	477	GO:0005743;GO:0005886;GO:0008137;GO:0009535;GO:0019684;GO:0022900;GO:0048038	mitochondrial inner membrane;plasma membrane;NADH dehydrogenase (ubiquinone) activity;chloroplast thylakoid membrane;photosynthesis, light reaction;electron transport chain;quinone binding	EC:7.1.1.2;EC:1.6;EC:1;EC:1.6.5.11;EC:1.6.5;EC:7;EC:1.6.5.2	NADH:ubiquinone reductase (H(+)-translocating);Acting on NADH or NADPH;Oxidoreductases;NADH dehydrogenase (quinone);Acting on NADH or NADPH;Translocases;NAD(P)H dehydrogenase (quinone)	0	0	0	0	0	0	0	0	0	0	0	0	0	0	0	0	0	0	0	0	0	0	0	0	0	0	0	0	0	0	0	0	0		0	0	0	0	0
Solyc00g500062.1	SL4.0ch00	1509196	1509960	NAD(P)H-quinone oxidoreductase subunit K, chloroplastic (AHRD V3.3 *** A0A1U8QCE3_CAPAN)	YP_538852.1NADH dehydrogenase subunit K	765	GO:0005506;GO:0005886;GO:0008137;GO:0009060;GO:0009535;GO:0015990;GO:0016021;GO:0019684;GO:0022900;GO:0048038;GO:0051539	iron ion binding;plasma membrane;NADH dehydrogenase (ubiquinone) activity;aerobic respiration;chloroplast thylakoid membrane;electron transport coupled proton transport;integral component of membrane;photosynthesis, light reaction;electron transport chain;quinone binding;4 iron, 4 sulfur cluster binding	EC:7.1.1.2;EC:1.6;EC:1;EC:1.6.5.11;EC:1.6.5;EC:7;EC:1.6.5.2	NADH:ubiquinone reductase (H(+)-translocating);Acting on NADH or NADPH;Oxidoreductases;NADH dehydrogenase (quinone);Acting on NADH or NADPH;Translocases;NAD(P)H dehydrogenase (quinone)	0.0721123	0.613426	0.0403657	0.287485	0.0748292	0.164446	0.306066	0.573617	0.647762	0.229148	0.238986	0.257603	0.24455	1.20653	1.02927	0.657118	1.90764	13.7785	2.77154	1.25317	1.24465	3.6767	3.60125	0.757094	1.07347	3.16623	51.0253	3.02995	0.662965	3.96372	32.2873	4.68996	1.39786		32.7684	46.459	1.27215	0.918127	38.058
Solyc00g500063.1	SL4.0ch00	1512451	1516659	Ribulose bisphosphate carboxylase large chain (AHRD V3.3 *** A0A2G2Z7Q2_CAPAN)	YP_008563095.1ATP synthase CF1 beta subunit (chloroplast)	4149	GO:0005524;GO:0005753;GO:0009535;GO:0042776;GO:0045261;GO:0046933;GO:0046961	ATP binding;mitochondrial proton-transporting ATP synthase complex;chloroplast thylakoid membrane;mitochondrial ATP synthesis coupled proton transport;proton-transporting ATP synthase complex, catalytic core F(1);proton-transporting ATP synthase activity, rotational mechanism;proton-transporting ATPase activity, rotational mechanism	EC:7.1.3.1;EC:7.1.2.2;EC:6;EC:7	H(+)-exporting diphosphatase;H(+)-transporting two-sector ATPase;Ligases;Translocases	1.57193	5.43859	0.897001	9.81034	2.18934	2.00119	7.02206	8.49822	36.7483	11.349	2.47023	7.94773	12.7742	83.8836	39.9598	20.7848	12.672	215.451	22.3299	25.1837	12.5944	15.9046	22.5005	7.5611	21.8137	112.786	439.27	21.1636	36.1221	61.7872	488.781	37.4882	11.6849		329.076	410.666	9.04755	9.75746	538.4
Solyc00g500064.1	SL4.0ch00	1512915	1514411	Ycf15 (AHRD V3.3 *-* A0A346JLD3_9ASTE);Dbxref=InterPro:IPR001056,Pfam:PF00737;Ontology_term=GO:0009523,GO:0015979,GO:0016020,GO:0042301,GO:0050821	YP_008563095.1ATP synthase CF1 beta subunit (chloroplast)	1497	GO:0005524;GO:0005753;GO:0009535;GO:0042776;GO:0045261;GO:0046933;GO:0046961	ATP binding;mitochondrial proton-transporting ATP synthase complex;chloroplast thylakoid membrane;mitochondrial ATP synthesis coupled proton transport;proton-transporting ATP synthase complex, catalytic core F(1);proton-transporting ATP synthase activity, rotational mechanism;proton-transporting ATPase activity, rotational mechanism	EC:7.1.3.1;EC:7.1.2.2;EC:6;EC:7	H(+)-exporting diphosphatase;H(+)-transporting two-sector ATPase;Ligases;Translocases	1.06931	0.113455	5.41482e-06	8.57524e-08	1.05084	0.0400057	4.0913e-06	1.06713e-07	0.742685	2.67219e-06	5.83075e-05	1.00375e-06	2.29252e-07	7.52744e-07	7.34132e-07	9.82037e-08	32.132	3.68e-05	72.6374	58.7639	71.5883	30.9046	40.6888	13.665	83.0098	122.371	2.45e-05	29.794	188.766	75.2446	2.69e-06	39.4188	5.79094		7.16e-07	1.05e-06	25.8464	14.5138	8.73e-07
Solyc00g500065.1	SL4.0ch00	1517470	1519799	Acetyl-coenzyme A carboxylase carboxyl transferase subunit beta, chloroplastic (AHRD V3.3 *** ACCD_SOLLC)	YP_008563097.1acetyl-CoA carboxylase carboxyltransferase beta subunit (chloroplast)	1176	GO:0003989;GO:0005524;GO:0006633;GO:0008270;GO:0009317;GO:0009570;GO:0009575;GO:0016743;GO:2001295	acetyl-CoA carboxylase activity;ATP binding;fatty acid biosynthetic process;zinc ion binding;acetyl-CoA carboxylase complex;chloroplast stroma;chromoplast stroma;carboxyl- or carbamoyltransferase activity;malonyl-CoA biosynthetic process	EC:2.1;EC:2;EC:6.4;EC:6;EC:6.4.1.2;EC:2.1.3	Transferring one-carbon groups;Transferases;Forming carbon-carbon bonds;Ligases;Acetyl-CoA carboxylase;Transferring one-carbon groups	0.0655578	0.705874	0.102535	5.35708	0.0363481	0.24296	0.616357	5.88579	0.882267	0.849573	0.332999	1.57585	0.582307	5.55756	5.0232	9.53206	0.367927	12.4659	1.71819	1.45013	0.240055	2.12728	3.7507	1.31419	0.372673	4.27469	28.7667	3.37131	0.671296	5.46059	21.8843	10.6459	2.42644		43.2784	63.7779	0.210307	0.531237	47.7116
Solyc00g500066.1	SL4.0ch00	1520244	1520798	Photosystem I assembly protein Ycf4 (AHRD V3.3 *** K4EQH2_DATST);Dbxref=InterPro:IPR022666,Pfam:PF00181;Ontology_term=GO:0003735,GO:0005840,GO:0006412	YP_538859.1photosystem I assembly protein Ycf4	348	GO:0009522;GO:0015979;GO:0016021	photosystem I;photosynthesis;integral component of membrane			0	0	0	0	0	0	0.210652	0.946887	0.228922	0	0	0	0	0.257434	0	0.150878	0	0	0	0	0	0	0	0	0	0	4.98299	0	0	0	10.5403	0	0		5.4262	0	0	0	0
Solyc00g500067.1	SL4.0ch00	1521528	1523399	NAD(P)H-quinone oxidoreductase subunit K, chloroplastic (AHRD V3.3 *** A0A1U8QCE3_CAPAN)	XP_016559008.1 cytochrome f-like	1305	GO:0005506;GO:0009055;GO:0009535;GO:0015979;GO:0020037;GO:0022900;GO:0031361	iron ion binding;electron transfer activity;chloroplast thylakoid membrane;photosynthesis;heme binding;electron transport chain;integral component of thylakoid membrane	EC:1	Oxidoreductases	0	0	0	0	0	0	0	0	0	0	0	0	0	0	0	0	0	0	0	0	0	0	0	0	0	0	0	0	0	0	0	0	0		0	0	0	0	0
Solyc00g500068.1	SL4.0ch00	1524854	1525234	Cytochrome b559 subunit alpha (AHRD V3.3 *** S8D1L1_9LAMI);Dbxref=InterPro:IPR005797,Pfam:PF00033;Ontology_term=GO:0009055,GO:0016020,GO:0016491	RKF73169.1Cytochrome b559 subunit alpha	324	GO:0005506;GO:0009055;GO:0009535;GO:0009539;GO:0009767;GO:0016021;GO:0020037	iron ion binding;electron transfer activity;chloroplast thylakoid membrane;photosystem II reaction center;photosynthetic electron transport chain;integral component of membrane;heme binding	EC:1	Oxidoreductases	0	0	0	0	0	0	0	0	0	0	0	0	0	0	0	0	0	0	0	0	0	0	0	0	0	0	0	0	0	0	0	0	0		0	0	0	0	0
Solyc00g500069.1	SL4.0ch00	1529733	1530292	30S ribosomal protein S12, chloroplastic (AHRD V3.3 *** A0A2S1JZH6_9APIA)	ANP26129.1ribosomal protein S12 (plastid)	189	GO:0003735;GO:0006412;GO:0009507;GO:0015935;GO:0019843	structural constituent of ribosome;translation;chloroplast;small ribosomal subunit;rRNA binding			0	0	0	0	0	0	0	0	0	0	0	0	0	0	0	0	0	0	0	0	0	0	0	0	0	0	0	0	0	0	0	0	0		0	0	0	0	0
Solyc00g500070.1	SL4.0ch00	1530401	1531488	ATP-dependent Clp protease proteolytic subunit (AHRD V3.3 *** CLPP_SOLTU);Dbxref=InterPro:IPR023562,Pfam:PF00574	YP_008563113.1clp protease proteolytic subunit (chloroplast)	402	GO:0004176;GO:0004252;GO:0006515;GO:0009368;GO:0009570;GO:0016021;GO:0051117	ATP-dependent peptidase activity;serine-type endopeptidase activity;protein quality control for misfolded or incompletely synthesized proteins;endopeptidase Clp complex;chloroplast stroma;integral component of membrane;ATPase binding	EC:3.4.21;EC:3.4;EC:3	Acting on peptide bonds (peptidases);Acting on peptide bonds (peptidases);Hydrolases	0	0	0	0	0	0	0	0	0	0	0	0	0	0	0	0	0	0	0	0	0	0	0	0	0	0	0	0	0	0	0	0	0		0	0	0	0	0
Solyc00g500071.1	SL4.0ch00	1532881	1534407	Photosystem II CP43 reaction center protein (AHRD V3.3 *** A0A078EKT7_BRANA);Dbxref=InterPro:IPR000932,Pfam:PF00421;Ontology_term=GO:0009521,GO:0009767,GO:0016020,GO:0016168,GO:0019684	NP_054526.1photosystem II 47 kDa protein	1527	GO:0009523;GO:0009535;GO:0009772;GO:0016021;GO:0016168;GO:0018298;GO:0045156	photosystem II;chloroplast thylakoid membrane;photosynthetic electron transport in photosystem II;integral component of membrane;chlorophyll binding;protein-chromophore linkage;electron transporter, transferring electrons within the cyclic electron transport pathway of photosynthesis activity	EC:1	Oxidoreductases	0	0	0	0	0	0	0	0	0	0	0	0	0	0	0	0	0	0	0	0	0	0	0	0	0	0	0	0	0	0	0	0	0		0	0	0	0	0
Solyc00g500072.1	SL4.0ch00	1535034	1535739	Ycf15 (AHRD V3.3 *-* A0A346JLD3_9ASTE);Dbxref=InterPro:IPR001056,Pfam:PF00737;Ontology_term=GO:0009523,GO:0015979,GO:0016020,GO:0042301,GO:0050821	XP_016443822.1 cytochrome b6	207	GO:0009055;GO:0009523;GO:0009535;GO:0015979;GO:0016021;GO:0022904;GO:0042301;GO:0050821	electron transfer activity;photosystem II;chloroplast thylakoid membrane;photosynthesis;integral component of membrane;respiratory electron transport chain;phosphate ion binding;protein stabilization	EC:1	Oxidoreductases	0	0	0	0	0	0	0	0	0	0	0	0	0	0	0	0	0	0	0	0	0	0	0	0	0	0	0	0	0	0	0	0	0		0	0	0	0	0
Solyc00g500073.1	SL4.0ch00	1536348	1538194	Cytochrome b559 subunit alpha (AHRD V3.3 *** S8D1L1_9LAMI);Dbxref=InterPro:IPR005797,Pfam:PF00033;Ontology_term=GO:0009055,GO:0016020,GO:0016491	RWR97899.1photosystem II CP47 reaction center-like protein	759	GO:0005743;GO:0009523;GO:0009535;GO:0009772;GO:0016021;GO:0016168;GO:0018298;GO:0022904;GO:0042301;GO:0045156;GO:0046872;GO:0050821;GO:0070469	mitochondrial inner membrane;photosystem II;chloroplast thylakoid membrane;photosynthetic electron transport in photosystem II;integral component of membrane;chlorophyll binding;protein-chromophore linkage;respiratory electron transport chain;phosphate ion binding;electron transporter, transferring electrons within the cyclic electron transport pathway of photosynthesis activity;metal ion binding…	EC:1	Oxidoreductases	0	0	0	0	0	0	0	0	0	0	0	0	0	0	0	0	0	0	0	0	0	0	0	0	0	0	0	0	0	0	0	0	0		0	0	0	0	0
Solyc00g500074.1	SL4.0ch00	1538922	1539399	DNA-directed RNA polymerase subunit alpha (AHRD V3.3 *-* A0A1U8QD90_CAPAN);Dbxref=InterPro:IPR001280,Pfam:PF00223;Ontology_term=GO:0009522,GO:0009579,GO:0015979,GO:0016021	YP_006666062.1RNA polymerase alpha subunit (chloroplast)	273	GO:0003677;GO:0003899;GO:0006351;GO:0009507;GO:0046983	DNA binding;DNA-directed 5'-3' RNA polymerase activity;transcription, DNA-templated;chloroplast;protein dimerization activity	EC:2.7;EC:2;EC:2.7.7;EC:2.7.7.6	Transferring phosphorus-containing groups;Transferases;Transferring phosphorus-containing groups;DNA-directed RNA polymerase	0	0	0	0	0	0	0	0	0	0	0	0	0	0	0	0	0	0	0	0	0	0	0	0	0	0	0	0	0	0	0	0	0		0	0	0	0	0
Solyc00g500075.1	SL4.0ch00	1539465	1539881	30S ribosomal protein S11, chloroplastic (AHRD V3.3 *** G9FCH9_9LAMI);Dbxref=InterPro:IPR001971,Pfam:PF00411;Ontology_term=GO:0003735,GO:0005840,GO:0006412	YP_538882.1ribosomal protein S11	417	GO:0000028;GO:0000462;GO:0003735;GO:0005763;GO:0006412;GO:0009507;GO:0048027;GO:0070181	ribosomal small subunit assembly;maturation of SSU-rRNA from tricistronic rRNA transcript (SSU-rRNA, 5.8S rRNA, LSU-rRNA);structural constituent of ribosome;mitochondrial small ribosomal subunit;translation;chloroplast;mRNA 5'-UTR binding;small ribosomal subunit rRNA binding			0	0	0	0	0	0	0	0	0	0	0	0	0	0	0	0	0	0	0	0	0	0	0	0	0	0	0	0	0	0	0	0	0		0	0	0	0	0
Solyc00g500076.1	SL4.0ch00	1540421	1541361	50S ribosomal protein L14, chloroplastic (AHRD V3.3 *** I6N992_DATST);Dbxref=InterPro:IPR000630,Pfam:PF00410;Ontology_term=GO:0003735,GO:0005840,GO:0006412	YP_635674.1ribosomal protein S8	771	GO:0003735;GO:0005840;GO:0006412;GO:0009507;GO:0019843	structural constituent of ribosome;ribosome;translation;chloroplast;rRNA binding			0	0	0	0	0	0	0	0	0	0	0	0	0	0	0	0	0	0	0	0	0	0	0	0	0	0	0	0	0	0	0	0	0		0	0	0	0	0
Solyc00g500077.1	SL4.0ch00	1541487	1541843	50S ribosomal protein L16, chloroplastic (AHRD V3.3 *-* A0A2G3BL23_CAPCH);Dbxref=InterPro:IPR016180,Pfam:PF00252;Ontology_term=GO:0003735,GO:0005840,GO:0006412	AGJ51287.1ribosomal protein L16 (chloroplast)	357	GO:0003735;GO:0005762;GO:0009507;GO:0019843;GO:0032543	structural constituent of ribosome;mitochondrial large ribosomal subunit;chloroplast;rRNA binding;mitochondrial translation			0	0	0	0	0	0	0	0	0	0	0	0	0	0	0	0	0	0	0	0	0	0	0	0	0	0	0	0	0	0	0	0	0		0	0	0	0	0
Solyc00g500078.1	SL4.0ch00	1542445	1545097	Ribosomal protein L2, plastid (AHRD V3.3 *-* A0A2U1PJW3_ARTAN)	OTF84489.1putative ribosomal protein L2, Ribosomal protein L25/L23	507	GO:0002181;GO:0003735;GO:0009507;GO:0016740;GO:0019843;GO:0022625	cytoplasmic translation;structural constituent of ribosome;chloroplast;transferase activity;rRNA binding;cytosolic large ribosomal subunit	EC:2	Transferases	0	0	0	0	0	0	0	0	0	0	0	0	0	0	0	0	0	0	0	0	0	0	0	0	0	0	0	0	0	0	0	0	0		0	0	0	0	0
Solyc00g500079.1	SL4.0ch00	1544578	1545006	50S ribosomal protein L2 (AHRD V3.3 *** H6T990_9CARY);Dbxref=InterPro:IPR022669,Pfam:PF03947;Ontology_term=GO:0003735,GO:0005840,GO:0006412	YP_817545.1ribosomal protein L2 (chloroplast)	429	GO:0003735;GO:0006412;GO:0009507;GO:0015934;GO:0016740;GO:0019843	structural constituent of ribosome;translation;chloroplast;large ribosomal subunit;transferase activity;rRNA binding	EC:2	Transferases	0	0	0	0	0	0	0	0	0	0	0	0	0	0	0	0	0	0	0	0	0	0	0	0	0	0	0	0	0	0	0	0	0		0	0	0	0	0
Solyc00g500080.1	SL4.0ch00	1545667	1546068	Photosystem I assembly protein Ycf4 (AHRD V3.3 *** K4EQH2_DATST);Dbxref=InterPro:IPR022666,Pfam:PF00181;Ontology_term=GO:0003735,GO:0005840,GO:0006412	AJO25152.1ribosomal protein L2 (chloroplast)	402	GO:0002181;GO:0003735;GO:0005739;GO:0009507;GO:0016740;GO:0019843;GO:0022625	cytoplasmic translation;structural constituent of ribosome;mitochondrion;chloroplast;transferase activity;rRNA binding;cytosolic large ribosomal subunit	EC:2	Transferases	0	0	0	0	0	0	0	0	0	0	0	0	0	0	0	0	0	0	0	0	0	0	0	0	0	0	0	0	0	0	0	0	0		0	0	0	0	0
Solyc00g500081.1	SL4.0ch00	1546736	1553572	Protein Ycf2 (AHRD V3.3 *** A0A1Z1GA65_LITCN)	YP_008563132.1hypothetical chloroplast RF2 (chloroplast)	6624	GO:0005524;GO:0009570;GO:0009575;GO:0016021	ATP binding;chloroplast stroma;chromoplast stroma;integral component of membrane			0	0	0	0	0	0	0	0	0	0	0	0	0	0	0	0	0	0	0	0	0	0	0	0	0	0	0	0	0	0	0	0	0		0	0	0	0	0
Solyc00g500082.1	SL4.0ch00	1553762	1555043	30S ribosomal protein S11, chloroplastic (AHRD V3.3 *** G9FCH9_9LAMI);Dbxref=InterPro:IPR001971,Pfam:PF00411;Ontology_term=GO:0003735,GO:0005840,GO:0006412	YP_009306514.1Ycf15 (chloroplast)	216	GO:0009507	chloroplast			0	0	0	0	0	0	0	0	0	0	0	0	0	0	0	0	0	0	0	0	0	0	0	0	0	0	0	0	0	0	0	0	0		0	0	0	0	0
Solyc00g500083.1	SL4.0ch00	1559549	1560967	Ycf15 (AHRD V3.3 *-* A0A346JLD3_9ASTE);Dbxref=InterPro:IPR001056,Pfam:PF00737;Ontology_term=GO:0009523,GO:0015979,GO:0016020,GO:0042301,GO:0050821	AXP24423.1hypothetical chloroplast RF15 (chloroplast)	501	GO:0009507	chloroplast			0	0	0	0	0	0	0	0	0	0	0	0	0	0	0	0	0	0	0	0	0	0	0	0	0	0	0	0	0	0	0	0	0		0	0	0	0	0
Solyc00g500084.1	SL4.0ch00	1568873	1570091	Protein TIC 214 (AHRD V3.3 *** K4EQH9_DATST);Dbxref=InterPro:IPR008896,Pfam:PF05758;Ontology_term=GO:0016021	YP_009132007.1Ycf1 (chloroplast)	1219	GO:0009706;GO:0015031;GO:0016021	chloroplast inner membrane;protein transport;integral component of membrane			0	0	0	0	0	0	0	0	0	0	0	0	0	0	0	0	0	0	0	0	0	0	0	0	0	0	0	0	0	0	0	0	0		0	0	0	0	0
Solyc00g500085.1	SL4.0ch00	1574311	1574847	Cytochrome c biogenesis protein CcsA (AHRD V3.3 *** A0A1U8QCK2_CAPAN);Dbxref=InterPro:IPR002541,Pfam:PF01578;Ontology_term=GO:0017004,GO:0020037	YP_008563138.1cytochrome c heme attachment protein (chloroplast)	537	GO:0009535;GO:0015886;GO:0016021;GO:0017004;GO:0020037	chloroplast thylakoid membrane;heme transport;integral component of membrane;cytochrome complex assembly;heme binding			0	0	0	0	0	0	0	0	0	0	0	0	0	0	0	0	0	0	0	0	0	0	0	0	0	0	0	0	0	0	0	0	0		0	0	0	0	0
Solyc00g500086.1	SL4.0ch00	1579653	1581877	Photosystem I assembly protein Ycf3 (AHRD V3.3 *** A0A140F954_9LAMI);Dbxref=InterPro:IPR001694,Pfam:PF00146;Ontology_term=GO:0016020,GO:0055114	YP_008563144.1NADH-plastoquinone oxidoreductase subunit 1 (chloroplast)	1071	GO:0003954;GO:0005886;GO:0009060;GO:0009535;GO:0016021;GO:0016655;GO:0019684;GO:0048038	NADH dehydrogenase activity;plasma membrane;aerobic respiration;chloroplast thylakoid membrane;integral component of membrane;oxidoreductase activity, acting on NAD(P)H, quinone or similar compound as acceptor;photosynthesis, light reaction;quinone binding	EC:1.6;EC:1;EC:1.6.5	Acting on NADH or NADPH;Oxidoreductases;Acting on NADH or NADPH	0	0	0	0	0	0	0	0	0	0	0	0	0	0	0	0	0	0	0	0	0	0	0	0	0	0	0	0	0	0	0	0	0		0	0	0	0	0
Solyc00g500087.1	SL4.0ch00	1581879	1583504	NAD(P)H-quinone oxidoreductase subunit H, chloroplastic (AHRD V3.3 *** A0A1U8QCJ3_CAPAN);Dbxref=InterPro:IPR001135,Pfam:PF00346;Ontology_term=GO:0016651,GO:0048038,GO:0051287,GO:0055114	OTF84786.1putative ribosomal protein S15 (plastid)	1626	GO:0003735;GO:0005506;GO:0005840;GO:0005886;GO:0006412;GO:0008137;GO:0009060;GO:0009535;GO:0016021;GO:0019684;GO:0022900;GO:0048038;GO:0051287;GO:0051539	structural constituent of ribosome;iron ion binding;ribosome;plasma membrane;translation;NADH dehydrogenase (ubiquinone) activity;aerobic respiration;chloroplast thylakoid membrane;integral component of membrane;photosynthesis, light reaction;electron transport chain;quinone binding;NAD binding;4 iron, 4 sulfur cluster binding	EC:7.1.1.2;EC:1.6;EC:1;EC:1.6.5.11;EC:1.6.5;EC:7;EC:1.6.5.2	NADH:ubiquinone reductase (H(+)-translocating);Acting on NADH or NADPH;Oxidoreductases;NADH dehydrogenase (quinone);Acting on NADH or NADPH;Translocases;NAD(P)H dehydrogenase (quinone)	0	0	0	0	0	0	0	0	0	0	0	0	0	0	0	0	0	0	0	0	0	0	0	0	0	0	0	0	0	0	0	0	0		0	0	0	0	0
Solyc00g500088.1	SL4.0ch00	1585979	1588983	Protein TIC 214 (AHRD V3.3 *** TI214_SOLTU);Dbxref=InterPro:IPR008896,Pfam:PF05758;Ontology_term=GO:0016021	AP_004987.1ycf1 protein (chloroplast)	3005	GO:0009706;GO:0015031;GO:0016021	chloroplast inner membrane;protein transport;integral component of membrane			0	0	0	0	0	0	0	0	0	0	0	0	0	0	0	0	0	0	0	0	0	0	0	0	0	0	0	0	0	0	0	0	0		0	0	0	0	0
Solyc00g500089.1	SL4.0ch00	1594779	1641496	Unknown protein	WP_119912524.1hypothetical protein	18682					0	0.00699633	0	0.00114446	0	0	0.00168891	0	0	0	0	0	0	0	0.00277976	0.00120918	0	0	0	0	0	0.00431766	0	0	0	0	0	0	0	0	0	0	0		0.0217523	0	0.0110989	0	0
Solyc00g500090.1	SL4.0ch00	1658262	1678276	MP domain-containing protein (AHRD V3.3 *** A0A1Q3CUC2_CEPFO)	PHU04683.1Polyadenylate-binding protein RBP47B	834					0	0	0	0	0	0	0	0	0	0	0	0	0	0	0	0	0	0	0	0	0	0	0	0	0	0	0	0	0	0	0	0	0		0	0	0	0	0
Solyc00g500091.1	SL4.0ch00	1783250	1786029	E3 ubiquitin-protein ligase (AHRD V3.3 *** A0A2G3CLG0_CAPCH);Dbxref=InterPro:IPR018121,Pfam:PF03145;Ontology_term=GO:0005634,GO:0006511,GO:0007275	XP_004234707.1putative E3 ubiquitin-protein ligase SINA-like 6	728	GO:0005737;GO:0006511;GO:0008270;GO:0016567;GO:0016740	cytoplasm;ubiquitin-dependent protein catabolic process;zinc ion binding;protein ubiquitination;transferase activity	EC:2	Transferases	0	0	0	0	0	0	0	0	0	0	0	0	0	0	0	0	0	0	0	0	0	0	0	0	0	0	0	0	0	0	0	0	0		0	0	0	0	0
Solyc00g500092.1	SL4.0ch00	1864957	1866371	B3 domain-containing protein (AHRD V3.3 *** A0A2K3PAY3_TRIPR)	XP_004234716.1B3 domain-containing transcription factor VRN1-like	1097					0	0	0	0	0	0	0	0	0	0	0	0	0	0	0	0	0	0	0	0	0	0	0	0	0	0	0	0	0	0	0	0	0		0	0	0	0	0
Solyc00g500093.1	SL4.0ch00	1874674	1876539	B3 domain-containing protein (AHRD V3.3 *-* A0A1Q3DFU3_CEPFO)	XP_004234716.1B3 domain-containing transcription factor VRN1-like	603					0	0	0	0	0	0	0	0	0	0	0	0	0	0	0	0	0	0	0	0	0	0	0	0	0	0	0	0	0	0	0	0	0		0	0	0	0	0
Solyc00g500094.1	SL4.0ch00	1893216	1896409	Retrovirus-related Pol polyprotein from transposon TNT 1-94 (AHRD V3.3 *-* A0A2K3MQM8_TRIPR)	XP_016579213.1 uncharacterized mitochondrial protein AtMg00810-like	1359					0	0	0	0	0	0	0	0	0	0	0	0	0	0	0	0	0	0	0	0	0	0	0	0	0	0	0	0	0	0	0	0	0		0	0	0	0	0
Solyc00g500095.1	SL4.0ch00	1898065	1899888	Phenylalanine ammonia-lyase (AHRD V3.3 *** A0A2G2VZP0_CAPBA);Dbxref=InterPro:IPR001106,Pfam:PF00221	XP_025885606.1 phenylalanine ammonia-lyase-like	1516	GO:0005737;GO:0006559;GO:0009800;GO:0032991;GO:0045548	cytoplasm;L-phenylalanine catabolic process;cinnamic acid biosynthetic process;protein-containing complex;phenylalanine ammonia-lyase activity	EC:4.3.1.24;EC:4.3.1.25;EC:4.3;EC:4;EC:4.3.1	Phenylalanine ammonia-lyase;Phenylalanine/tyrosine ammonia-lyase;Carbon-nitrogen lyases;Lyases;Carbon-nitrogen lyases	0	0.0522877	0.0250438	0.0160803	0.0539042	0.127631	0	0	0	0.0361977	0	0	0.646747	1.04314	0.96938	0.0396169	0	0	0	0	0	0	0	0	0	0	0	0	0	0	0	0	0		0	0	0	0	0
Solyc00g500096.1	SL4.0ch00	1902559	1905702	E3 ubiquitin-protein ligase (AHRD V3.3 *** A0A2G2WYW6_CAPBA);Dbxref=InterPro:IPR018121,Pfam:PF03145;Ontology_term=GO:0005634,GO:0006511,GO:0007275	XP_027771556.1 putative E3 ubiquitin-protein ligase SINA-like 9	1089	GO:0005737;GO:0006511;GO:0008270;GO:0016567;GO:0016740	cytoplasm;ubiquitin-dependent protein catabolic process;zinc ion binding;protein ubiquitination;transferase activity	EC:2	Transferases	0.0232119	0.0258076	0	0	0.0193597	0	0.0290404	0	0	0	0.0272537	0	0.022454	0.0906999	0	0	0	0	0	0	0	0	0	0	0	0	0	0	0	0	0	0	0		0	0	0	0	0
Solyc00g500097.1	SL4.0ch00	1951775	1952656	B3 domain-containing protein At1g49475-like (AHRD V3.3 *-* XP_025886111.1)	XP_004234716.1B3 domain-containing transcription factor VRN1-like	611	GO:0005488	binding			0	0	0	0	0	0	0	0	0	0	0	0	0	0	0	0	0	0	0	0	0	0	0	0	0	0	0	0	0	0	0	0	0		0	0	0	0	0
Solyc00g500098.1	SL4.0ch00	1972423	1973505	NADH-ubiquinone oxidoreductase chain 5 (AHRD V3.3 *** A0A0C5ARN6_HYONI);Dbxref=InterPro:IPR001750,Pfam:PF00361	YP_009121953.1NADH dehydrogenase subunit 5 (mitochondrion)	1083	GO:0005747;GO:0008137;GO:0009507;GO:0009579;GO:0015990;GO:0042773	mitochondrial respiratory chain complex I;NADH dehydrogenase (ubiquinone) activity;chloroplast;thylakoid;electron transport coupled proton transport;ATP synthesis coupled electron transport	EC:7.1.1.2;EC:1.6;EC:1;EC:1.6.5.11;EC:1.6.5;EC:7;EC:1.6.5.2	NADH:ubiquinone reductase (H(+)-translocating);Acting on NADH or NADPH;Oxidoreductases;NADH dehydrogenase (quinone);Acting on NADH or NADPH;Translocases;NAD(P)H dehydrogenase (quinone)	0	0	0	0	0	0	0	0	0	0	0	0	0	0	0	0	0	0	0	0	0	0	0	0	0	0	0	0	0	0	0	0	0		0	0	0	0	0
Solyc00g500099.1	SL4.0ch00	1974917	1975405	Cytochrome C oxidase subunit II-like%2C transmembrane domain-containing protein (AHRD V3.3 *** ATMG01280.1)	P92559.1RecName: Full=Uncharacterized mitochondrial protein AtMg01280; AltName: Full=ORF291	489	GO:0000287;GO:0004019;GO:0005525;GO:0005739;GO:0009507;GO:0016020;GO:0016491;GO:0022900;GO:0044208	magnesium ion binding;adenylosuccinate synthase activity;GTP binding;mitochondrion;chloroplast;membrane;oxidoreductase activity;electron transport chain;'de novo' AMP biosynthetic process	EC:1;EC:6.3;EC:6.3.4.4;EC:6	Oxidoreductases;Forming carbon-nitrogen bonds;Adenylosuccinate synthase;Ligases	0	0	0	0	0	0	0	0	0	0	0	0	0	0	0	0	0	0	0	0	0	0	0	0	0	0	0	0	0	0	0	0	0		0	0	0	0	0
Solyc00g500100.1	SL4.0ch00	1997082	1998909	Ribosomal protein S3 (AHRD V3.3 *** A0A290WKX3_SOLLC)	EEF27073.160S ribosomal protein L16, putative	1797	GO:0003735;GO:0005739;GO:0005840;GO:0006412;GO:0019843	structural constituent of ribosome;mitochondrion;ribosome;translation;rRNA binding			0	0	0	0	0	0	0	0	0	0	0	0	0	0	0	0	0	0	0	0	0	0	0	0	0	0	0	0	0	0	0	0	0		0	0	0	0	0
Solyc00g500101.1	SL4.0ch00	1999162	1999569	Cytochrome c oxidase subunit 2 (AHRD V3.3 *-* A0A0C5B2A3_HYONI);Dbxref=InterPro:IPR011759,Pfam:PF02790;Ontology_term=GO:0016021,GO:0022900	PHT52987.1cytochrome c oxidase subunit 2	408	GO:0003735;GO:0004129;GO:0005507;GO:0005743;GO:0005840;GO:0006412;GO:0016021;GO:0019843;GO:0042773;GO:0070469;GO:1902600	structural constituent of ribosome;cytochrome-c oxidase activity;copper ion binding;mitochondrial inner membrane;ribosome;translation;integral component of membrane;rRNA binding;ATP synthesis coupled electron transport;respirasome;proton transmembrane transport	EC:1;EC:1.9;EC:7.1.1.9;EC:7	Oxidoreductases;Acting on a heme group of donors;Cytochrome-c oxidase;Translocases	0	0	0	0	0	0	0	0	0	0	0	0	0	0	0	0	0	0	0	0	0	0	0	0	0	0	0	0	0	0	0	0	0		0	0	0	0	0
Solyc00g500102.1	SL4.0ch00	2001243	2001914	Cytochrome c oxidase subunit 2 (AHRD V3.3 *-* A0A0C5B2A3_HYONI);Dbxref=InterPro:IPR011759,Pfam:PF02790;Ontology_term=GO:0016021,GO:0022900	PHU02102.1cytochrome c oxidase subunit 1	672	GO:0008152;GO:0009987;GO:0097159;GO:0110165;GO:1901363	metabolic process;cellular process;organic cyclic compound binding;cellular anatomical entity;heterocyclic compound binding			0	0	0	0	0	0	0	0	0	0	0	0	0	0	0	0	0	0	0	0	0	0	0	0	0	0	0	0	0	0	0	0	0		0	0	0	0	0
Solyc00g500103.1	SL4.0ch00	2044785	2047787	NADH-ubiquinone oxidoreductase chain 5 (AHRD V3.3 *-* A0A0C5ARN6_HYONI);Dbxref=InterPro:IPR010934,Pfam:PF06455;Ontology_term=GO:0008137,GO:0042773,GO:0055114	YP_009430466.1ribosomal protein L2 (mitochondrion)	861	GO:0003723;GO:0003735;GO:0005762;GO:0032543	RNA binding;structural constituent of ribosome;mitochondrial large ribosomal subunit;mitochondrial translation			0	0	0	0	0	0	0	0	0	0	0	0	0	0	0	0	0	0	0	0	0	0	0	0	0	0	0	0	0	0	0	0	0		0	0	0	0	0
Solyc00g500104.1	SL4.0ch00	2062209	2063000	RNA-dependent RNA polymerase (AHRD V3.3 *-* A0A2Z6JIR4_9VIRU);Dbxref=InterPro:IPR008686,Pfam:PF05919	XP_006364252.1 uncharacterized mitochondrial protein AtMg01110-like	792	GO:0001172;GO:0003968;GO:0005739;GO:0016021	transcription, RNA-templated;RNA-directed 5'-3' RNA polymerase activity;mitochondrion;integral component of membrane	EC:2.7;EC:2;EC:2.7.7.48;EC:2.7.7	Transferring phosphorus-containing groups;Transferases;RNA-directed RNA polymerase;Transferring phosphorus-containing groups	0	0	0	0	0	0	0	0	0	0	0	0	0	0	0	0	0	0	0	0	0	0	0	0	0	0	0	0	0	0	0	0	0		0	0	0	0	0
Solyc00g500105.1	SL4.0ch00	2070087	2071198	Transmembrane protein (AHRD V3.3 *-* A0A1P8B2M8_ARATH)	XP_015167254.1 uncharacterized mitochondrial protein AtMg01010	1112	GO:0005739;GO:0006754;GO:0016020;GO:0032559;GO:1902600	mitochondrion;ATP biosynthetic process;membrane;adenyl ribonucleotide binding;proton transmembrane transport			0	0	0	0	0	0	0	0	0	0	0	0	0	0	0	0	0	0	0	0	0	0	0	0	0	0	0	0	0	0	0	0	0		0	0	0	0	0
Solyc00g500106.1	SL4.0ch00	2071557	2072368	Pyruvate, phosphate dikinase (AHRD V3.3 *-* A0A2U1QB44_ARTAN)	CAA05884.1maturase (mitochondrion)	483	GO:0005739;GO:0006397	mitochondrion;mRNA processing			0	0	0	0	0	0	0	0	0	0	0	0	0	0	0	0	0	0	0	0	0	0	0	0	0	0	0	0	0	0	0	0	0		0	0	0	0	0
Solyc00g500107.1	SL4.0ch00	2072639	2073312	Peptidase S10, serine carboxypeptidase, Alpha/Beta hydrolase fold protein (AHRD V3.3 *-* A0A2U1LQP4_ARTAN)	PKU61784.1putative mitochondrial protein ymf40	489	GO:0005739;GO:0006397	mitochondrion;mRNA processing			0	0	0	0	0	0	0	0	0	0	0	0	0	0	0	0	0	0	0	0	0	0	0	0	0	0	0	0	0	0	0	0	0		0	0	0	0	0
Solyc00g500108.1	SL4.0ch00	2073351	2073587	Unknown protein	AAQ08704.1maturase (mitochondrion)	183	GO:0003964;GO:0005739;GO:0006315;GO:0016020;GO:0034645;GO:0044271;GO:0046872;GO:0090615	RNA-directed DNA polymerase activity;mitochondrion;homing of group II introns;membrane;cellular macromolecule biosynthetic process;cellular nitrogen compound biosynthetic process;metal ion binding;mitochondrial mRNA processing	EC:2.7;EC:2;EC:2.7.7.49;EC:2.7.7	Transferring phosphorus-containing groups;Transferases;RNA-directed DNA polymerase;Transferring phosphorus-containing groups	0	0	0	0	0	0	0	0	0	0	0	0	0	0	0	0	0	0	0	0	0	0	0	0	0	0	0	0	0	0	0	0	0		0	0	0	0	0
Solyc00g500109.1	SL4.0ch00	2075757	2076343	Unknown protein	PHT94487.1hypothetical protein T459_02369	303	GO:0006633;GO:0009507;GO:0016021;GO:0016746	fatty acid biosynthetic process;chloroplast;integral component of membrane;acyltransferase activity	EC:2.3;EC:2	Acyltransferases;Transferases	0	0	0	0	0	0	0	0	0	0	0	0	0	0	0	0	0	0	0	0	0	0	0	0	0	0	0	0	0	0	0	0	0		0	0	0	0	0
Solyc00g500110.1	SL4.0ch00	2076634	2077746	Unknown protein	PHT64543.1hypothetical protein T459_31611	510	GO:0003954;GO:0005747;GO:0005886;GO:0009060	NADH dehydrogenase activity;mitochondrial respiratory chain complex I;plasma membrane;aerobic respiration	EC:1.6;EC:1	Acting on NADH or NADPH;Oxidoreductases	0	0	0	0	0	0	0	0	0	0	0	0	0	0	0	0	0	0	0	0	0	0	0	0	0	0	0	0	0	0	0	0	0		0	0	0	0	0
Solyc00g500111.1	SL4.0ch00	2077853	2078926	NADH dehydrogenase subunit 5 (AHRD V3.3 *-* A0A0C5B7L0_9SOLA)	RDY14260.1NADH-ubiquinone oxidoreductase chain 5	453	GO:0005524;GO:0005743;GO:0008137;GO:0009507;GO:0009579;GO:0015986;GO:0016021;GO:0042773;GO:0045261;GO:0046933	ATP binding;mitochondrial inner membrane;NADH dehydrogenase (ubiquinone) activity;chloroplast;thylakoid;ATP synthesis coupled proton transport;integral component of membrane;ATP synthesis coupled electron transport;proton-transporting ATP synthase complex, catalytic core F(1);proton-transporting ATP synthase activity, rotational mechanism	EC:7.1.2.2;EC:7.1.1.2;EC:1.6;EC:1;EC:1.6.5.11;EC:1.6.5;EC:6;EC:7;EC:1.6.5.2	H(+)-transporting two-sector ATPase;NADH:ubiquinone reductase (H(+)-translocating);Acting on NADH or NADPH;Oxidoreductases;NADH dehydrogenase (quinone);Acting on NADH or NADPH;Ligases;Translocases;NAD(P)H dehydrogenase (quinone)	0	0	0	0	0	0	0	0	0	0	0	0	0	0	0	0	0	0	0	0	0	0	0	0	0	0	0	0	0	0	0	0	0		0	0	0	0	0
Solyc00g500112.1	SL4.0ch00	2079839	2080260	NADH-ubiquinone oxidoreductase chain 5 (AHRD V3.3 *-* A0A0C5ARN6_HYONI);Dbxref=InterPro:IPR010934,Pfam:PF06455;Ontology_term=GO:0008137,GO:0042773,GO:0055114	PRQ15661.1putative NADH:ubiquinone reductase (H(+)-translocating) (mitochondrion)	369	GO:0005524;GO:0005747;GO:0008137;GO:0009507;GO:0009579;GO:0015986;GO:0015990;GO:0042773;GO:0045261;GO:0046933	ATP binding;mitochondrial respiratory chain complex I;NADH dehydrogenase (ubiquinone) activity;chloroplast;thylakoid;ATP synthesis coupled proton transport;electron transport coupled proton transport;ATP synthesis coupled electron transport;proton-transporting ATP synthase complex, catalytic core F(1);proton-transporting ATP synthase activity, rotational mechanism	EC:7.1.2.2;EC:7.1.1.2;EC:1.6;EC:1;EC:1.6.5.11;EC:1.6.5;EC:6;EC:7;EC:1.6.5.2	H(+)-transporting two-sector ATPase;NADH:ubiquinone reductase (H(+)-translocating);Acting on NADH or NADPH;Oxidoreductases;NADH dehydrogenase (quinone);Acting on NADH or NADPH;Ligases;Translocases;NAD(P)H dehydrogenase (quinone)	0	0	0	0	0	0	0	0	0	0	0	0	0	0	0	0	0	0	0	0	0	0	0	0	0	0	0	0	0	0	0	0	0		0	0	0	0	0
Solyc00g500113.1	SL4.0ch00	2091092	2092111	Ribosomal protein S13 (AHRD V3.3 *** K4D8U2_SOLLC);Dbxref=InterPro:IPR001892,Pfam:PF00416;Ontology_term=GO:0003723,GO:0003735,GO:0005622,GO:0005840,GO:0006412	YP_009430475.1ribosomal protein S13 (mitochondrion)	414	GO:0003735;GO:0005739;GO:0006412;GO:0015935;GO:0019843	structural constituent of ribosome;mitochondrion;translation;small ribosomal subunit;rRNA binding			0	0	0	0	0	0	0	0	0	0.0883053	0	0	0	0	0	0	0	0	0	0	0	0	0	0	0	0	0	0	0	0	0	0	0		0	0	0	0	0
Solyc00g500114.1	SL4.0ch00	2093095	2093769	Transmembrane protein (AHRD V3.3 *** Q3EC50_ARATH)	XP_015167254.1 uncharacterized mitochondrial protein AtMg01010	615	GO:0006754;GO:0031966;GO:0032559;GO:1902600	ATP biosynthetic process;mitochondrial membrane;adenyl ribonucleotide binding;proton transmembrane transport			0	0	0	0	0	0	0	0	0	0	0	0	0	0	0	0	0	0	0	0	0	0	0	0	0	0	0	0	0	0	0	0	0		0	0	0	0	0
Solyc00g500115.1	SL4.0ch00	2104898	2105455	NADH-ubiquinone oxidoreductase chain 3 (AHRD V3.3 *** A0A2G2V3C2_CAPBA);Dbxref=InterPro:IPR000440,Pfam:PF00507;Ontology_term=GO:0008137,GO:0055114	KEH16845.1ribosomal protein S12C	558	GO:0003735;GO:0005739;GO:0006412;GO:0008137;GO:0015935;GO:0016021;GO:0022900;GO:0070469	structural constituent of ribosome;mitochondrion;translation;NADH dehydrogenase (ubiquinone) activity;small ribosomal subunit;integral component of membrane;electron transport chain;respirasome	EC:7.1.1.2;EC:1.6;EC:1;EC:1.6.5.11;EC:1.6.5;EC:7;EC:1.6.5.2	NADH:ubiquinone reductase (H(+)-translocating);Acting on NADH or NADPH;Oxidoreductases;NADH dehydrogenase (quinone);Acting on NADH or NADPH;Translocases;NAD(P)H dehydrogenase (quinone)	0	0.143725	0.0469247	0	0.118179	0	0.0873483	0	0	0.119347	0.0677587	0	0.217705	0.271128	0.0826407	0.062548	0	0	0	0	0	0	0	0	0	0	0	0	0	0	0	0	0		0	0	0	0	0
Solyc00g500116.1	SL4.0ch00	2105616	2106104	Cytochrome C oxidase subunit II-like%2C transmembrane domain-containing protein (AHRD V3.3 *** ATMG01280.1)	P92559.1RecName: Full=Uncharacterized mitochondrial protein AtMg01280; AltName: Full=ORF291	489	GO:0000287;GO:0004019;GO:0005525;GO:0005739;GO:0009507;GO:0016020;GO:0016491;GO:0022900;GO:0044208	magnesium ion binding;adenylosuccinate synthase activity;GTP binding;mitochondrion;chloroplast;membrane;oxidoreductase activity;electron transport chain;'de novo' AMP biosynthetic process	EC:1;EC:6.3;EC:6.3.4.4;EC:6	Oxidoreductases;Forming carbon-nitrogen bonds;Adenylosuccinate synthase;Ligases	0	0	0	0	0	0	0	0	0	0	0	0	0	0.132291	0	0	0	0	0	0	0	0	0	0	0	0	0	0	0	0	0	0	0		0	0	0	0	0
Solyc00g500117.1	SL4.0ch00	2127754	2129577	Ribosomal protein S3 (AHRD V3.3 *** A0A290WKX3_SOLLC)	EEF27073.160S ribosomal protein L16, putative	1755	GO:0003735;GO:0005739;GO:0005840;GO:0006412;GO:0019843	structural constituent of ribosome;mitochondrion;ribosome;translation;rRNA binding			0	0	0	0	0	0	0	0	0	0	0	0	0	0	0	0	0	0	0	0	0	0	0	0	0	0	0	0	0	0	0	0	0		0	0	0	0	0
Solyc00g500118.1	SL4.0ch00	2129830	2130237	Cytochrome c oxidase subunit 2 (AHRD V3.3 *** A0A2G2X686_CAPBA);Dbxref=InterPro:IPR011759,Pfam:PF02790;Ontology_term=GO:0016021,GO:0022900	PHT52987.1cytochrome c oxidase subunit 2	408	GO:0003735;GO:0004129;GO:0005507;GO:0005743;GO:0005840;GO:0006412;GO:0016021;GO:0019843;GO:0042773;GO:0070469;GO:1902600	structural constituent of ribosome;cytochrome-c oxidase activity;copper ion binding;mitochondrial inner membrane;ribosome;translation;integral component of membrane;rRNA binding;ATP synthesis coupled electron transport;respirasome;proton transmembrane transport	EC:1;EC:1.9;EC:7.1.1.9;EC:7	Oxidoreductases;Acting on a heme group of donors;Cytochrome-c oxidase;Translocases	0	0	0	0	0	0	0	0	0	0	0	0	0	0	0	0	0	0	0	0	0	0	0	0	0	0	0	0	0	0	0	0	0		0	0	0	0	0
Solyc00g500119.1	SL4.0ch00	2131909	2132580	Cytochrome c oxidase subunit 2 (AHRD V3.3 *-* A0A0C5B2A3_HYONI)	PHU02102.1cytochrome c oxidase subunit 1	672	GO:0008152;GO:0009987;GO:0097159;GO:0110165;GO:1901363	metabolic process;cellular process;organic cyclic compound binding;cellular anatomical entity;heterocyclic compound binding			0	0	0	0	0	0	0	0	0	0	0	0	0	0	0	0	0	0	0	0	0	0	0	0	0	0	0	0	0	0	0	0	0		0	0	0	0	0
Solyc00g500120.1	SL4.0ch00	2136189	2136452	Unknown protein	WP_104730803.1hypothetical protein	264					0	0	0	0	0	0	0	0	0	0	0	0	0	0	0	0	0	0	0	0	0	0	0	0	0	0	0	0	0	0	0	0	0		0	0	0	0	0
Solyc00g500121.1	SL4.0ch00	2139483	2140481	Unknown protein	WP_104730803.1hypothetical protein	819					0	0.20911	0	0.034206	0.027814	0	0	0	0	0	0	0	0	0	0	0	0	0	0	0	0	0	0	0	0	0	0	0	0	0	0	0	0		0	0	0	0	0
Solyc00g500122.1	SL4.0ch00	2187524	2191157	Unknown protein	WP_104730803.1hypothetical protein	802					0	0	0	0	0	0	0	0	0	0	0	0	0	0	0	0	0	0	0	0	0	0	0	0	0	0	0	0	0	0	0	0	0		0	0	0	0	0
Solyc00g500123.1	SL4.0ch00	2464282	2466506	NAD(P)H-quinone oxidoreductase subunit 1, chloroplastic (AHRD V3.3 *** A0A2G2XBN0_CAPBA);Dbxref=InterPro:IPR001694,Pfam:PF00146;Ontology_term=GO:0016020,GO:0055114	YP_008563144.1NADH-plastoquinone oxidoreductase subunit 1 (chloroplast)	1071	GO:0003954;GO:0005886;GO:0009060;GO:0009535;GO:0016021;GO:0016655;GO:0019684;GO:0048038	NADH dehydrogenase activity;plasma membrane;aerobic respiration;chloroplast thylakoid membrane;integral component of membrane;oxidoreductase activity, acting on NAD(P)H, quinone or similar compound as acceptor;photosynthesis, light reaction;quinone binding	EC:1.6;EC:1;EC:1.6.5	Acting on NADH or NADPH;Oxidoreductases;Acting on NADH or NADPH	0	0	0	0	0	0	0	0	0	0	0	0	0	0	0	0	0	0	0	0	0	0	0	0	0	0	0	0	0	0	0	0	0		0	0	0	0	0
Solyc00g500124.1	SL4.0ch00	2466508	2468136	NAD(P)H-quinone oxidoreductase subunit H, chloroplastic (AHRD V3.3 *** A0A1U8QCJ3_CAPAN);Dbxref=InterPro:IPR001135,Pfam:PF00346;Ontology_term=GO:0016651,GO:0048038,GO:0051287,GO:0055114	OTF84786.1putative ribosomal protein S15 (plastid)	1629	GO:0003735;GO:0005506;GO:0005840;GO:0005886;GO:0006412;GO:0008137;GO:0009060;GO:0009535;GO:0016021;GO:0019684;GO:0022900;GO:0048038;GO:0051287;GO:0051539	structural constituent of ribosome;iron ion binding;ribosome;plasma membrane;translation;NADH dehydrogenase (ubiquinone) activity;aerobic respiration;chloroplast thylakoid membrane;integral component of membrane;photosynthesis, light reaction;electron transport chain;quinone binding;NAD binding;4 iron, 4 sulfur cluster binding	EC:7.1.1.2;EC:1.6;EC:1;EC:1.6.5.11;EC:1.6.5;EC:7;EC:1.6.5.2	NADH:ubiquinone reductase (H(+)-translocating);Acting on NADH or NADPH;Oxidoreductases;NADH dehydrogenase (quinone);Acting on NADH or NADPH;Translocases;NAD(P)H dehydrogenase (quinone)	0	0	0	0	0	0	0	0	0	0	0	0	0	0	0	0	0	0	0	0	0	0	0	0	0	0	0	0	0	0	0	0	0		0	0	0	0	0
Solyc00g500125.1	SL4.0ch00	2468466	2472134	Protein TIC 214 (AHRD V3.3 *** TI214_SOLTU)	AP_004987.1ycf1 protein (chloroplast)	3519	GO:0009706;GO:0015031;GO:0016021	chloroplast inner membrane;protein transport;integral component of membrane			0	0	0	0	0	0	0	0	0	0	0	0	0	0	0	0	0	0	0	0	0	0	0	0	0	0	0	0	0	0	0	0	0		0	0	0	0	0
Solyc00g500126.1	SL4.0ch00	2472155	2474141	Protein TIC 214 (AHRD V3.3 *-* TI214_SOLTU);Dbxref=InterPro:IPR008896,Pfam:PF05758;Ontology_term=GO:0016021	AP_004987.1ycf1 protein (chloroplast)	1848	GO:0009706;GO:0015031;GO:0016021	chloroplast inner membrane;protein transport;integral component of membrane			0	0	0	0	0	0	0	0	0	0	0	0	0	0	0	0	0	0	0	0	0	0	0	0	0	0	0	0	0	0	0	0	0		0	0	0	0	0
Solyc00g500127.1	SL4.0ch00	2488010	2489291	50S ribosomal protein L14, chloroplastic (AHRD V3.3 *** I6N992_DATST);Dbxref=InterPro:IPR001280,Pfam:PF00223;Ontology_term=GO:0009522,GO:0009579,GO:0015979,GO:0016021	YP_009306514.1Ycf15 (chloroplast)	216	GO:0009507	chloroplast			0	0	0	0	0	0	0	0	0	0	0	0	0	0	0	0	0	0	0	0	0	0	0	0	0	0	0	0	0	0	0	0	0		0	0	0	0	0
Solyc00g500128.1	SL4.0ch00	2489481	2496317	30S ribosomal protein S14, chloroplastic (AHRD V3.3 *-* A0A2G2X601_CAPBA)	YP_008563132.1hypothetical chloroplast RF2 (chloroplast)	6624	GO:0005524;GO:0009570;GO:0009575;GO:0016021	ATP binding;chloroplast stroma;chromoplast stroma;integral component of membrane			0	0	0	0	0	0	0	0	0	0	0	0	0	0	0	0	0	0	0	0	0	0	0	0	0	0	0	0	0	0	0	0	0		0	0	0	0	0
Solyc00g500129.1	SL4.0ch00	2497956	2498732	Ribosomal protein L2, plastid (AHRD V3.3 *-* A0A2U1PJW3_ARTAN)	YP_009407225.1ribosomal protein L2 (chloroplast)	531	GO:0003735;GO:0006412;GO:0009507;GO:0015934;GO:0016740;GO:0019843	structural constituent of ribosome;translation;chloroplast;large ribosomal subunit;transferase activity;rRNA binding	EC:2	Transferases	0	0	0	0	0	0	0	0	0	0	0	0	0	0	0	0	0	0	0	0	0	0	0	0	0	0	0	0	0	0	0	0	0		0	0	0	0	0
Solyc00g500130.1	SL4.0ch00	2499170	2500231	Photosystem II protein D1 (AHRD V3.3 *** A0A1U8QBZ9_CAPAN);Dbxref=InterPro:IPR000484,Pfam:PF00124;Ontology_term=GO:0009772,GO:0019684,GO:0045156	WP_042854949.1photosystem II q(b) protein	1062	GO:0003729;GO:0005506;GO:0005515;GO:0009523;GO:0009535;GO:0009635;GO:0009772;GO:0010242;GO:0010287;GO:0016021;GO:0016168;GO:0016682;GO:0018298;GO:0045156	mRNA binding;iron ion binding;protein binding;photosystem II;chloroplast thylakoid membrane;response to herbicide;photosynthetic electron transport in photosystem II;oxygen evolving activity;plastoglobule;integral component of membrane;chlorophyll binding;oxidoreductase activity, acting on diphenols and related substances as donors, oxygen as acceptor;protein-chromophore linkage;electron transpor…	EC:1.10;EC:1;EC:1.10.3.9;EC:1.10.3	Acting on diphenols and related substances as donors;Oxidoreductases;Photosystem II;Acting on diphenols and related substances as donors	0	0	0	0	0	0	0	0	0	0	0	0	0	0	0	0	0	0	0	0	0	0	0	0	0	0	0	0	0	0	0	0	0		0	0	0	0	0
Solyc00g500131.1	SL4.0ch00	2500757	2502286	Maturase K (AHRD V3.3 *** A0A2G3DGH8_CAPCH);Dbxref=InterPro:IPR024942,Pfam:PF01824	YP_008563069.1maturase K (chloroplast)	1356	GO:0003723;GO:0005840;GO:0006397;GO:0008033;GO:0008380;GO:0009507	RNA binding;ribosome;mRNA processing;tRNA processing;RNA splicing;chloroplast			0	0	0	0	0	0	0	0	0	0	0	0	0	0	0	0	0	0	0	0	0	0	0	0	0	0	0	0	0	0	0	0	0		0	0	0	0	0
Solyc00g500132.1	SL4.0ch00	2506214	2506871	Photosystem II reaction center protein K (AHRD V3.3 *** A0A1U8QD48_CAPAN)	RDY14692.1Photosystem II reaction center protein K	294	GO:0009535;GO:0009539;GO:0015979;GO:0016021	chloroplast thylakoid membrane;photosystem II reaction center;photosynthesis;integral component of membrane			0	0	0	0	0	0	0	0	0	0	0	0	0	0	0	0	0	0	0	0	0	0	0	0	0	0	0	0	0	0	0	0	0		0	0	0	0	0
Solyc00g500133.1	SL4.0ch00	2508851	2510374	ATP synthase subunit alpha, chloroplastic (AHRD V3.3 *** I6N942_DATST)	YP_538833.1ATP synthase CF1 alpha subunit	1524	GO:0005524;GO:0009535;GO:0015986;GO:0043531;GO:0045261;GO:0046933;GO:0046961	ATP binding;chloroplast thylakoid membrane;ATP synthesis coupled proton transport;ADP binding;proton-transporting ATP synthase complex, catalytic core F(1);proton-transporting ATP synthase activity, rotational mechanism;proton-transporting ATPase activity, rotational mechanism	EC:7.1.3.1;EC:7.1.2.2;EC:6;EC:7	H(+)-exporting diphosphatase;H(+)-transporting two-sector ATPase;Ligases;Translocases	0	0	0	0	0	0	0	0	0	0	0	0	0	0	0	0	0	0	0	0	0	0	0	0	0	0	0	0	0	0	0	0	0		0	0	0	0	0
Solyc00g500134.1	SL4.0ch00	2513472	2515162	30S ribosomal protein S2, chloroplastic (AHRD V3.3 *** I6N946_DATST);Dbxref=InterPro:IPR001865,Pfam:PF00318;Ontology_term=GO:0003735,GO:0005622,GO:0005840,GO:0006412	RDY14677.130S ribosomal protein S2, chloroplastic	1140	GO:0003735;GO:0003899;GO:0005488;GO:0006412;GO:0006754;GO:0006811;GO:0009507;GO:0016020;GO:0022627	structural constituent of ribosome;DNA-directed 5'-3' RNA polymerase activity;binding;translation;ATP biosynthetic process;ion transport;chloroplast;membrane;cytosolic small ribosomal subunit	EC:2.7;EC:2;EC:2.7.7;EC:2.7.7.6	Transferring phosphorus-containing groups;Transferases;Transferring phosphorus-containing groups;DNA-directed RNA polymerase	0	0	0	0	0	0	0	0	0	0	0	0	0	0	0	0	0	0	0	0	0	0	0	0	0	0	0	0	0	0	0	0	0		0	0	0	0	0
Solyc00g500135.1	SL4.0ch00	2515388	2522489	DNA-directed RNA polymerase subunit beta'' (AHRD V3.3 *-* A0A1U8QCC7_CAPAN)	PRQ15716.1putative DNA-directed RNA polymerase (chloroplast)	4974	GO:0003677;GO:0003899;GO:0006351;GO:0008270;GO:0009507	DNA binding;DNA-directed 5'-3' RNA polymerase activity;transcription, DNA-templated;zinc ion binding;chloroplast	EC:2.7;EC:2;EC:2.7.7;EC:2.7.7.6	Transferring phosphorus-containing groups;Transferases;Transferring phosphorus-containing groups;DNA-directed RNA polymerase	0	0	0	0	0	0	0	0	0	0	0	0	0	0	0	0	0	0	0	0	0	0	0	0	0	0	0	0	0	0	0	0	0		0	0	0	0	0
Solyc00g500136.1	SL4.0ch00	2532212	2534642	Photosystem II CP43 reaction center protein (AHRD V3.3 *** A0A078EKT7_BRANA);Dbxref=InterPro:IPR000932,Pfam:PF00421;Ontology_term=GO:0009521,GO:0009767,GO:0016020,GO:0016168,GO:0019684	PWA68774.1photosynthetic reaction centre, L/M, Photosystem antenna protein-like protein, plastid (chloroplast)	2331	GO:0005506;GO:0009523;GO:0009535;GO:0009772;GO:0010242;GO:0016021;GO:0016168;GO:0018298;GO:0045156	iron ion binding;photosystem II;chloroplast thylakoid membrane;photosynthetic electron transport in photosystem II;oxygen evolving activity;integral component of membrane;chlorophyll binding;protein-chromophore linkage;electron transporter, transferring electrons within the cyclic electron transport pathway of photosynthesis activity	EC:1;EC:1.10.3.9	Oxidoreductases;Photosystem II	0	0	0	0	0	0	0	0	0	0	0	0	0	0	0	0	0	0	0	0	0	0	0	0	0	0	0	0	0	0	0	0	0		0	0	0	0	0
Solyc00g500137.1	SL4.0ch00	2536110	2536627	30S ribosomal protein S14, chloroplastic (AHRD V3.3 *-* A0A2G2X601_CAPBA)	PHT52839.130S ribosomal protein S14, chloroplastic	378	GO:0003735;GO:0006412;GO:0009507;GO:0009522;GO:0015935;GO:0015979;GO:0016021;GO:0016168;GO:0016491;GO:0018298;GO:0019843;GO:0046872;GO:0051539	structural constituent of ribosome;translation;chloroplast;photosystem I;small ribosomal subunit;photosynthesis;integral component of membrane;chlorophyll binding;oxidoreductase activity;protein-chromophore linkage;rRNA binding;metal ion binding;4 iron, 4 sulfur cluster binding	EC:1	Oxidoreductases	0	0	0	0	0	0	0	0	0	0	0	0	0	0	0	0	0	0	0	0	0	0	0	0	0	0	0	0	0	0	0	0	0		0	0	0	0	0
Solyc00g500138.1	SL4.0ch00	2536719	2538923	50S ribosomal protein L14, chloroplastic (AHRD V3.3 *** I6N992_DATST);Dbxref=InterPro:IPR001280,Pfam:PF00223;Ontology_term=GO:0009522,GO:0009579,GO:0015979,GO:0016021	YP_538847.1photosystem I P700 apoprotein A2	2205	GO:0000287;GO:0009055;GO:0009522;GO:0009535;GO:0015979;GO:0016021;GO:0016168;GO:0018298;GO:0022900;GO:0051539	magnesium ion binding;electron transfer activity;photosystem I;chloroplast thylakoid membrane;photosynthesis;integral component of membrane;chlorophyll binding;protein-chromophore linkage;electron transport chain;4 iron, 4 sulfur cluster binding	EC:1	Oxidoreductases	0	0	0	0	0	0	0	0	0	0	0	0	0	0	0	0	0	0	0	0	0	0	0	0	0	0	0	0	0	0	0	0	0		0	0	0	0	0
Solyc00g500139.1	SL4.0ch00	2538949	2540940	Photosystem I P700 chlorophyll a apoprotein A1 (AHRD V3.3 *** K4EPK3_DATST);Dbxref=InterPro:IPR001280,Pfam:PF00223;Ontology_term=GO:0009522,GO:0009579,GO:0015979,GO:0016021	YP_538848.1photosystem I P700 apoprotein A1	1701	GO:0000287;GO:0009055;GO:0009522;GO:0009535;GO:0015979;GO:0016021;GO:0016168;GO:0018298;GO:0022900;GO:0051539	magnesium ion binding;electron transfer activity;photosystem I;chloroplast thylakoid membrane;photosynthesis;integral component of membrane;chlorophyll binding;protein-chromophore linkage;electron transport chain;4 iron, 4 sulfur cluster binding	EC:1	Oxidoreductases	0	0	0	0	0	0	0	0	0	0	0	0	0	0	0	0	0	0	0	0	0	0	0	0	0	0	0	0	0	0	0	0	0		0	0	0	0	0
Solyc00g500140.1	SL4.0ch00	2541421	2541822	ATP synthase epsilon chain, chloroplastic (AHRD V3.3 *** A0A1U8QCD5_CAPAN);Dbxref=InterPro:IPR020546,Pfam:PF02823;Ontology_term=GO:0015986	YP_538854.1ATP synthase CF1 epsilon subunit	402	GO:0000275;GO:0005524;GO:0009535;GO:0015986;GO:0046933	mitochondrial proton-transporting ATP synthase complex, catalytic sector F(1);ATP binding;chloroplast thylakoid membrane;ATP synthesis coupled proton transport;proton-transporting ATP synthase activity, rotational mechanism	EC:7.1.2.2;EC:6;EC:7	H(+)-transporting two-sector ATPase;Ligases;Translocases	0	0	0	0	0	0	0	0	0	0	0	0	0	0	0.146624	0	0	0	0	0	0	0	0	0	0	0	0	0	0	0	0	0	0		0	0	0	0	0
Solyc00g500141.1	SL4.0ch00	2543950	2544711	Protein Ycf2 (AHRD V3.3 *-* A0A1W5PW46_9DIPS);Dbxref=InterPro:IPR008543,Pfam:PF05695;Ontology_term=GO:0005524,GO:0009507	YP_538852.1NADH dehydrogenase subunit K	432	GO:0005506;GO:0005886;GO:0008137;GO:0009060;GO:0009535;GO:0015990;GO:0016021;GO:0019684;GO:0022900;GO:0048038;GO:0051539	iron ion binding;plasma membrane;NADH dehydrogenase (ubiquinone) activity;aerobic respiration;chloroplast thylakoid membrane;electron transport coupled proton transport;integral component of membrane;photosynthesis, light reaction;electron transport chain;quinone binding;4 iron, 4 sulfur cluster binding	EC:7.1.1.2;EC:1.6;EC:1;EC:1.6.5.11;EC:1.6.5;EC:7;EC:1.6.5.2	NADH:ubiquinone reductase (H(+)-translocating);Acting on NADH or NADPH;Oxidoreductases;NADH dehydrogenase (quinone);Acting on NADH or NADPH;Translocases;NAD(P)H dehydrogenase (quinone)	0	0	0	0	0	0	0	0	0	0	0	0	0	0	0	0	0	0	0	0	0	0	0	0	0	0	0	0	0	0	0	0	0		0	0	0	0	0
Solyc00g500142.1	SL4.0ch00	2545227	2545703	NAD(P)H-quinone oxidoreductase subunit J, chloroplastic (AHRD V3.3 *** A0A1U8QD64_CAPAN);Dbxref=InterPro:IPR008543,Pfam:PF05695;Ontology_term=GO:0005524,GO:0009507	YP_008563091.1NADH-plastoquinone oxidoreductase subunit J (chloroplast)	414	GO:0005743;GO:0005886;GO:0008137;GO:0009535;GO:0019684;GO:0022900;GO:0048038	mitochondrial inner membrane;plasma membrane;NADH dehydrogenase (ubiquinone) activity;chloroplast thylakoid membrane;photosynthesis, light reaction;electron transport chain;quinone binding	EC:7.1.1.2;EC:1.6;EC:1;EC:1.6.5.11;EC:1.6.5;EC:7;EC:1.6.5.2	NADH:ubiquinone reductase (H(+)-translocating);Acting on NADH or NADPH;Oxidoreductases;NADH dehydrogenase (quinone);Acting on NADH or NADPH;Translocases;NAD(P)H dehydrogenase (quinone)	0	0	0	0	0	0	0	0	0	0	0	0	0	0	0	0	0	0	0	0	0	0	0	0	0	0	0	0	0	0	0	0	0		0	0	0	0	0
Solyc00g500143.1	SL4.0ch00	2547836	2549412	30S ribosomal protein S4, chloroplastic (AHRD V3.3 *** I6N958_DATST)	YP_538850.1ribosomal protein S4	1577	GO:0003735;GO:0009507;GO:0015935;GO:0019843;GO:0045903	structural constituent of ribosome;chloroplast;small ribosomal subunit;rRNA binding;positive regulation of translational fidelity			0	0.046973	0	0.0117379	0	0	0	0	0	0	0	0	0	0	0	0	0	0	0	0	0	0	0	0	0	0	0	0	0	0	0	0	0		0	0	0	0	0
Solyc00g500144.1	SL4.0ch00	2550432	2550873	30S ribosomal protein S14, chloroplastic (AHRD V3.3 *-* A0A2G2X601_CAPBA)	YP_008563089.1photosystem I assembly protein ycf3 (chloroplast)	258	GO:0005515;GO:0009535;GO:0048564	protein binding;chloroplast thylakoid membrane;photosystem I assembly			0	0	0	0	0	0	0	0	0	0	0	0	0	0	0	0	0	0	0	0	0	0	0	0	0	0	0	0	0	0	0	0	0		0	0	0	0	0
Solyc00g500145.1	SL4.0ch00	2551285	2552415	Maturase K (AHRD V3.3 *** A0A2G3DGH8_CAPCH);Dbxref=InterPro:IPR024942,Pfam:PF01824	YP_009139469.1hypothetical chloroplast RF34 (chloroplast)	306	GO:0009535;GO:0048564	chloroplast thylakoid membrane;photosystem I assembly			0	0	0	0	0	0	0	0	0	0	0	0	0	0	0	0	0	0	0	0	0	0	0	0	0	0	0	0	0	0	0	0	0		0	0	0	0	0
Solyc00g500146.1	SL4.0ch00	2562283	2562955	NAD(P)H-quinone oxidoreductase subunit 2, chloroplastic (AHRD V3.3 *-* J7H400_CAPAN);Dbxref=InterPro:IPR001750,Pfam:PF00361	ATI24797.1NADH-plastoquinone oxidoreductase subunit 2 (plastid)	673	GO:0005886;GO:0008137;GO:0009535;GO:0016021;GO:0019684;GO:0042773;GO:0048038	plasma membrane;NADH dehydrogenase (ubiquinone) activity;chloroplast thylakoid membrane;integral component of membrane;photosynthesis, light reaction;ATP synthesis coupled electron transport;quinone binding	EC:7.1.1.2;EC:1.6;EC:1;EC:1.6.5.11;EC:1.6.5;EC:7;EC:1.6.5.2	NADH:ubiquinone reductase (H(+)-translocating);Acting on NADH or NADPH;Oxidoreductases;NADH dehydrogenase (quinone);Acting on NADH or NADPH;Translocases;NAD(P)H dehydrogenase (quinone)	0	0	0	0	0.050757	0	0	0	0	0	0	0	0	0	0	0	0	0	0	0	0	0	0	0	0	0	0	0	0	0	0	0	0		0	0	0	0	0
Solyc00g500147.1	SL4.0ch00	2564107	2566997	Protein Ycf2 (AHRD V3.3 *-* A0A0U1ZJJ5_9SOLN)	YP_008563132.1hypothetical chloroplast RF2 (chloroplast)	2730	GO:0005524;GO:0009570;GO:0009575;GO:0016021	ATP binding;chloroplast stroma;chromoplast stroma;integral component of membrane			0	0.0127802	0	0	0.0140157	0	0	0	0	0	0	0	0	0	0	0.0088354	0	0	0	0	0	0	0	0	0	0	0	0	0	0	0	0	0		0	0	0	0	0
Solyc00g500148.1	SL4.0ch00	2567048	2568269	Protein Ycf2 (AHRD V3.3 *-* A0A1W5PW46_9DIPS);Dbxref=InterPro:IPR008543,Pfam:PF05695;Ontology_term=GO:0005524,GO:0009507	YP_008563132.1hypothetical chloroplast RF2 (chloroplast)	1002	GO:0000166;GO:0009507;GO:0009509;GO:0009532;GO:0016020	nucleotide binding;chloroplast;chromoplast;plastid stroma;membrane			0	0	0	0	0	0	0	0	0	0	0	0	0	0	0	0	0	0	0	0	0	0	0	0	0	0	0	0	0	0	0	0	0		0	0	0	0	0
Solyc00g500149.1	SL4.0ch00	2568289	2570392	NAD(P)H-quinone oxidoreductase subunit J, chloroplastic (AHRD V3.3 *** A0A1U8QD64_CAPAN);Dbxref=InterPro:IPR008543,Pfam:PF05695;Ontology_term=GO:0005524,GO:0009507	YP_008563132.1hypothetical chloroplast RF2 (chloroplast)	1683	GO:0000166;GO:0009507;GO:0009509;GO:0009532;GO:0016020	nucleotide binding;chloroplast;chromoplast;plastid stroma;membrane			0	0	0	0	0	0	0	0.0139583	0.013363	0	0	0	0.0134559	0	0	0	0	0	0	0	0	0	0	0	0	0	0	0	0	0	0	0	0		0	0	0	0	0
Solyc00g500150.1	SL4.0ch00	2571552	2571953	50S ribosomal protein L2, chloroplastic (AHRD V3.3 *** I6N9C2_DATST);Dbxref=InterPro:IPR022666,Pfam:PF00181;Ontology_term=GO:0003735,GO:0005840,GO:0006412	AJO25152.1ribosomal protein L2 (chloroplast)	333	GO:0002181;GO:0003735;GO:0005739;GO:0009507;GO:0016740;GO:0019843;GO:0022625	cytoplasmic translation;structural constituent of ribosome;mitochondrion;chloroplast;transferase activity;rRNA binding;cytosolic large ribosomal subunit	EC:2	Transferases	0	0	0	0	0	0	0	0	0	0	0	0	0	0	0	0	0	0	0	0	0	0	0	0	0	0	0	0	0	0	0	0	0		0	0	0	0	0
Solyc00g500151.1	SL4.0ch00	2572525	2575171	Photosystem II protein D1 (AHRD V3.3 *** A0A1U8QBZ9_CAPAN);Dbxref=InterPro:IPR000484,Pfam:PF00124;Ontology_term=GO:0009772,GO:0019684,GO:0045156	YP_009407225.1ribosomal protein L2 (chloroplast)	468	GO:0003735;GO:0006412;GO:0009507;GO:0015934;GO:0016740;GO:0019843	structural constituent of ribosome;translation;chloroplast;large ribosomal subunit;transferase activity;rRNA binding	EC:2	Transferases	0	0	0	0	0	0	0	0	0	0	0	0	0.0760457	0	0	0	0	0	0	0	0	0	0	0	0	0	0	0	0	0	0	0	0		0	0	0	0	0
Solyc00g500152.1	SL4.0ch00	2572616	2573044	50S ribosomal protein L2 (AHRD V3.3 *** H6T990_9CARY);Dbxref=InterPro:IPR022669,Pfam:PF03947;Ontology_term=GO:0003735,GO:0005840,GO:0006412	YP_817545.1ribosomal protein L2 (chloroplast)	429	GO:0003735;GO:0006412;GO:0009507;GO:0015934;GO:0016740;GO:0019843	structural constituent of ribosome;translation;chloroplast;large ribosomal subunit;transferase activity;rRNA binding	EC:2	Transferases	0	0	0	0	0	0	0	0	0	0	0	0	8.5208e-07	0	0.129326	0	0	0	0	0	0	0	0	0	0	0	0	0	0	0	0	0	0		0	0	0	0	0
Solyc00g500153.1	SL4.0ch00	2574176	2574502	30S ribosomal protein S3, chloroplastic (AHRD V3.3 *** A0A1U8QD95_CAPAN);Dbxref=InterPro:IPR001351,Pfam:PF00189;Ontology_term=GO:0003735,GO:0005840,GO:0006412	AWI71585.1ribosomal protein S3 (chloroplast)	327	GO:0003735;GO:0006412;GO:0009507;GO:0019843;GO:0022627	structural constituent of ribosome;translation;chloroplast;rRNA binding;cytosolic small ribosomal subunit			0	0	0	0	0	0	0	0	0	0	0	0	0	0	0	0	0	0	0	0	0	0	0	0	0	0	0	0	0	0	0	0	0		0	0	0	0	0
Solyc00g500154.1	SL4.0ch00	2575750	2576105	NAD(P)H-quinone oxidoreductase subunit J, chloroplastic (AHRD V3.3 *** A0A1U8QD64_CAPAN);Dbxref=InterPro:IPR008543,Pfam:PF05695;Ontology_term=GO:0005524,GO:0009507	AGJ51287.1ribosomal protein L16 (chloroplast)	348	GO:0003735;GO:0005762;GO:0009507;GO:0019843;GO:0032543	structural constituent of ribosome;mitochondrial large ribosomal subunit;chloroplast;rRNA binding;mitochondrial translation			0	0	0	0	0	0	0	0	0	0	0	0	0	0	0	0	0	0	0	0	0	0	0	0	0.817694	0	0	0	0	0	0	0	4.56336		40.6965	20.8171	0	3.49681	13.8047
Solyc00g500155.1	SL4.0ch00	2576229	2576597	50S ribosomal protein L14, chloroplastic (AHRD V3.3 *** I6N992_DATST);Dbxref=InterPro:IPR001280,Pfam:PF00223;Ontology_term=GO:0009522,GO:0009579,GO:0015979,GO:0016021	YP_009415529.150S ribosomal protein L14 (plastid)	369	GO:0003735;GO:0006412;GO:0009507;GO:0015934;GO:0019843	structural constituent of ribosome;translation;chloroplast;large ribosomal subunit;rRNA binding			0	0	0	0	0	0	0	0	0	0	0	0	0	0	0	0	0	0	0	0	0	0	0	0	0	0	0	0	0	0	0	0	0		0	0	0	0	0
Solyc00g500156.1	SL4.0ch00	2577574	2577990	30S ribosomal protein S11, chloroplastic (AHRD V3.3 *** G9FCH9_9LAMI);Dbxref=InterPro:IPR001971,Pfam:PF00411;Ontology_term=GO:0003735,GO:0005840,GO:0006412	YP_538882.1ribosomal protein S11	417	GO:0000028;GO:0000462;GO:0003735;GO:0005763;GO:0006412;GO:0009507;GO:0048027;GO:0070181	ribosomal small subunit assembly;maturation of SSU-rRNA from tricistronic rRNA transcript (SSU-rRNA, 5.8S rRNA, LSU-rRNA);structural constituent of ribosome;mitochondrial small ribosomal subunit;translation;chloroplast;mRNA 5'-UTR binding;small ribosomal subunit rRNA binding			0	0	0	0	0	0	0	0	0	0	0	0	0	0	0	0	0	0	0	0	0	0	0	0	0	0	0	0	0	0	0	0	0		0	0	0	0	0
Solyc00g500157.1	SL4.0ch00	2578056	2578855	Protein Ycf2 (AHRD V3.3 *-* A0A1W5PW46_9DIPS);Dbxref=InterPro:IPR008543,Pfam:PF05695;Ontology_term=GO:0005524,GO:0009507	YP_008563120.1RNA polymerase alpha subunit (chloroplast)	759	GO:0003677;GO:0003899;GO:0006351;GO:0009507;GO:0046983	DNA binding;DNA-directed 5'-3' RNA polymerase activity;transcription, DNA-templated;chloroplast;protein dimerization activity	EC:2.7;EC:2;EC:2.7.7;EC:2.7.7.6	Transferring phosphorus-containing groups;Transferases;Transferring phosphorus-containing groups;DNA-directed RNA polymerase	0	0	0	0	0	0	0	0	0	0	0	0	0	0	0	0	0	0	0	0	0	0	0	0	0	0	0	0	0	0	0	0	0		0	0	0	0	0
Solyc00g500158.1	SL4.0ch00	2579259	2579783	Cytochrome b6-f complex subunit 4 (AHRD V3.3 *** A0A2G2XBM1_CAPBA);Dbxref=InterPro:IPR005798,Pfam:PF00032;Ontology_term=GO:0009055,GO:0016020,GO:0016491	YP_009123187.1cytochrome b6/f complex subunit IV (chloroplast)	525	GO:0009535;GO:0009767;GO:0016021;GO:0045156;GO:0045158	chloroplast thylakoid membrane;photosynthetic electron transport chain;integral component of membrane;electron transporter, transferring electrons within the cyclic electron transport pathway of photosynthesis activity;electron transporter, transferring electrons within cytochrome b6/f complex of photosystem II activity	EC:1	Oxidoreductases	0	0	0	0	0	0	0	0	0	0	0	0	0	0	0	0	0	0	0	0	0	0	0	0	0	0	0	0	0	0	0	0	0		0	0	0	0	0
Solyc00g500159.1	SL4.0ch00	2715948	2719757	Unknown protein	WP_119912524.1hypothetical protein	2074					0	0	0	0	0	0	0	0	0	0	0	0	0	0	0	0	0	0	0	0	0	0	0	0	0	0	0	0	0	0	0	0	0		0	0	0	0	0
Solyc00g500160.1	SL4.0ch00	2787033	2787847	Retrovirus-related Pol polyprotein from transposon TNT 1-94 (AHRD V3.3 *-* A0A2I0W6G5_9ASPA)	RVW55342.1Retrovirus-related Pol polyprotein from transposon RE1	815					0	0	0	0	0	0	0	0	0	0	0	0	0	0	0	0	0	0	0	0	0	0	0	0	0	0	0	0	0	0	0	0	0		0	0	0	0	0
Solyc00g500161.1	SL4.0ch00	2855295	2887184	Unknown protein	WP_119912524.1hypothetical protein	6104					0	0.0164274	0	0	0	0	0.00300888	0	0	0	0	0	0	0	0	0	0	0	0	0	0	0	0	0	0	0	0	0	0	0	0	0	0		0	0	0	0	0
Solyc00g500162.1	SL4.0ch00	2893186	2893646	Unknown protein	---NA---	393					0	0	0	0	0	0	0	0	0	0	0	0	0	0	0	0	0	0	0	0	0	0	0	0	0	0	0	0	0	0	0	0	0		0	0	0	0	0
Solyc00g500163.1	SL4.0ch00	2896826	2924570	Unknown protein	WP_119912524.1hypothetical protein	9337					0	0.00707623	0	0	0	0	0	0	0	0	0	0	0	0	0	0	0	0	0	0	0	0	0	0	0	0	0	0	0	0	0	0	0		0	0	0	0	0
Solyc00g500164.1	SL4.0ch00	2948141	2962600	Unknown protein	WP_119912524.1hypothetical protein	303					0.204813	0	0	0	0	0.250468	0	0	0	0	0	0	0	0	0	0	0	0	0	0	0	0	0	0	0	0	0	0	0	0	0	0	0		0	0	0	0	0
Solyc00g500165.1	SL4.0ch00	2977069	2977764	Unknown protein	---NA---	498					0	0	0	0	0	0	0	0	0	0	0	0	0	0	0	0	0	0	0	0	0	0	0	0	0	0	0	0	0	0	0	0	0		0	0	0	0	0
Solyc00g500166.1	SL4.0ch00	3009833	3010968	Unknown protein	---NA---	435					0	0	0	0	0	0	0	0	0	0	0	0	0	0	0	0	0	0	0	0	0	0	0	0	0	0	0	0	0	0	0	0	0		0	0	0	0	0
Solyc00g500167.1	SL4.0ch00	3011082	3012921	Cytochrome c biogenesis FC (AHRD V3.3 *-* A0A0C5APX0_HYONI)	ATW72859.1orf185 (mitochondrion)	1098	GO:0003676;GO:0004523;GO:0005739;GO:0016021;GO:0090502	nucleic acid binding;RNA-DNA hybrid ribonuclease activity;mitochondrion;integral component of membrane;RNA phosphodiester bond hydrolysis, endonucleolytic	EC:3.1.30;EC:3.1;EC:3;EC:3.1.26;EC:3.1.26.4	Acting on ester bonds;Acting on ester bonds;Hydrolases;Acting on ester bonds;Ribonuclease H	0	0	0	0	0	0	0	0	0	0	0	0	0	0	0	0	0	0	0	0	0	0	0	0	0	0	0	0	0	0	0	0	0		0	0	0	0	0
Solyc00g500168.1	SL4.0ch00	3033769	3034608	Transport membrane protein (AHRD V3.3 *** A0A0C5ARU2_HYONI);Dbxref=InterPro:IPR002033,Pfam:PF00902;Ontology_term=GO:0016021	YP_009430459.1SecY-independent transporter protein (mitochondrion)	840	GO:0005739;GO:0008168;GO:0009977;GO:0016021;GO:0032259;GO:0033281;GO:0043953;GO:0065002	mitochondrion;methyltransferase activity;proton motive force dependent protein transmembrane transporter activity;integral component of membrane;methylation;TAT protein transport complex;protein transport by the Tat complex;intracellular protein transmembrane transport	EC:2.1;EC:2;EC:7;EC:2.1.1	Transferring one-carbon groups;Transferases;Translocases;Transferring one-carbon groups	0	0	0	0	0	0	0	0	0	0	0	0	0	0	0	0	0	0	0	0	0	0	0	0	0	0	0	0	0	0	0	0	0		0	0	0	0	0
Solyc00g500169.1	SL4.0ch00	3063538	3065389	NADH-ubiquinone oxidoreductase chain 5 (AHRD V3.3 *** A0A0C5ARN6_HYONI);Dbxref=InterPro:IPR001750,Pfam:PF00361	S14115NADH2 dehydrogenase (ubiquinone) (EC 1.6.5.3) chain 5, truncated - sugar beet mitochondrion	1852	GO:0005747;GO:0008137;GO:0009507;GO:0009579;GO:0015990;GO:0042773	mitochondrial respiratory chain complex I;NADH dehydrogenase (ubiquinone) activity;chloroplast;thylakoid;electron transport coupled proton transport;ATP synthesis coupled electron transport	EC:7.1.1.2;EC:1.6;EC:1;EC:1.6.5.11;EC:1.6.5;EC:7;EC:1.6.5.2	NADH:ubiquinone reductase (H(+)-translocating);Acting on NADH or NADPH;Oxidoreductases;NADH dehydrogenase (quinone);Acting on NADH or NADPH;Translocases;NAD(P)H dehydrogenase (quinone)	0	0	0	0	0	0	0	0	0	0	0	0	0	0	0	0	0	0	0	0	0	0	0	0	0	0	0	0	0	0	0	0.123291	0		0	0	0	0	0
Solyc00g500170.1	SL4.0ch00	3066659	3067566	Cytochrome C oxidase subunit II-like%2C transmembrane domain-containing protein (AHRD V3.3 *** ATMG01280.1)	XP_017985372.1 uncharacterized mitochondrial protein AtMg01280-like	447	GO:0000166;GO:0005739;GO:0006167;GO:0009536;GO:0016020;GO:0016874;GO:0046872	nucleotide binding;mitochondrion;AMP biosynthetic process;plastid;membrane;ligase activity;metal ion binding	EC:6	Ligases	0	0	0	0	0	0	0	0	0	0	0	0	0	0	0	0	0	0	0	0	0	0	0	0	0	0	0	0	0	0	0	0	0		0	0	0	0	0
Solyc00g500171.1	SL4.0ch00	3073664	3074179	NADH-ubiquinone oxidoreductase chain 4 (AHRD V3.3 *** A0A2G3CZD8_CAPCH);Dbxref=InterPro:IPR001750,Pfam:PF00361	PHU24087.1NADH-ubiquinone oxidoreductase chain 4	516	GO:0003735;GO:0005840;GO:0006412;GO:0008137;GO:0009507;GO:0009579;GO:0015990;GO:0016021;GO:0031966;GO:0042773;GO:0048039;GO:0070469	structural constituent of ribosome;ribosome;translation;NADH dehydrogenase (ubiquinone) activity;chloroplast;thylakoid;electron transport coupled proton transport;integral component of membrane;mitochondrial membrane;ATP synthesis coupled electron transport;ubiquinone binding;respirasome	EC:7.1.1.2;EC:1.6;EC:1;EC:1.6.5.11;EC:1.6.5;EC:7;EC:1.6.5.2	NADH:ubiquinone reductase (H(+)-translocating);Acting on NADH or NADPH;Oxidoreductases;NADH dehydrogenase (quinone);Acting on NADH or NADPH;Translocases;NAD(P)H dehydrogenase (quinone)	0	0	0	0	0	0	0	0	0	0	0	0	0	0	0	0	0	0	0	0	0	0	0	0	0	0	0	0	0	0	0	0	0		0	0	0	0	0
Solyc00g500172.1	SL4.0ch00	3075612	3076169	NADH-ubiquinone oxidoreductase chain 4 (AHRD V3.3 *** A0A2G2X0J9_CAPBA)	PHT51003.1NADH-ubiquinone oxidoreductase chain 4	558	GO:0008137;GO:0009507;GO:0009579;GO:0015990;GO:0016021;GO:0031966;GO:0042773;GO:0048039;GO:0070469	NADH dehydrogenase (ubiquinone) activity;chloroplast;thylakoid;electron transport coupled proton transport;integral component of membrane;mitochondrial membrane;ATP synthesis coupled electron transport;ubiquinone binding;respirasome	EC:7.1.1.2;EC:1.6;EC:1;EC:1.6.5.11;EC:1.6.5;EC:7;EC:1.6.5.2	NADH:ubiquinone reductase (H(+)-translocating);Acting on NADH or NADPH;Oxidoreductases;NADH dehydrogenase (quinone);Acting on NADH or NADPH;Translocases;NAD(P)H dehydrogenase (quinone)	0	0	0	0	0	0	0	0	0	0	0	0	0	0	0	0	0	0	0	0	0	0	0	0	0	0	0	0	0	0	0	0	0		0	0	0	0	0
Solyc00g500173.1	SL4.0ch00	3085457	3086151	ATPase subunit 4 (AHRD V3.3 *** A0A0C5B288_HYONI);Dbxref=InterPro:IPR008688,Pfam:PF05405;Ontology_term=GO:0000276,GO:0015078,GO:0015986	YP_009430447.1ATP synthase subunit 4 (mitochondrion)	695	GO:0000276;GO:0015078;GO:0015986;GO:0016021	mitochondrial proton-transporting ATP synthase complex, coupling factor F(o);proton transmembrane transporter activity;ATP synthesis coupled proton transport;integral component of membrane	EC:7	Translocases	0	0	0	0	0	0	0	0	0	0	0	0	0	0.0396083	0	0	0	0	0	0	0	0	0	0	0	0	0	0	0	0	0	0	0		0	0	0	0	0
Solyc00g500174.1	SL4.0ch00	3129847	3158600	Unknown protein	WP_119912524.1hypothetical protein	11250					0	0	0	0	0	0	0	0	0	0	0	0	0	0	0.00267265	0	0	0	0	0	0	0	0	0	0	0	0	0	0	0	0	0	0		0	0	0	0	0
Solyc00g500175.1	SL4.0ch00	3220336	3237694	Unknown protein	WP_119912524.1hypothetical protein	1829	GO:0003676;GO:0003964;GO:0004190;GO:0004519;GO:0006278;GO:0006508;GO:0008270;GO:0015074;GO:0090305	nucleic acid binding;RNA-directed DNA polymerase activity;aspartic-type endopeptidase activity;endonuclease activity;RNA-dependent DNA biosynthetic process;proteolysis;zinc ion binding;DNA integration;nucleic acid phosphodiester bond hydrolysis	EC:3.4.23;EC:3.1;EC:3.4;EC:2.7;EC:2;EC:3;EC:2.7.7.49;EC:2.7.7	Acting on peptide bonds (peptidases);Acting on ester bonds;Acting on peptide bonds (peptidases);Transferring phosphorus-containing groups;Transferases;Hydrolases;RNA-directed DNA polymerase;Transferring phosphorus-containing groups	0	0	0	0	0	0	0	0	0	0	0	0	0	0	0	0	0	0	0	0	0	0	0	0	0	0	0	0	0	0	0	0	0		0	0	0	0	0
Solyc00g500176.1	SL4.0ch00	3312181	3313737	Unknown protein	WP_119912524.1hypothetical protein	1557	GO:0003676;GO:0003964;GO:0004190;GO:0004519;GO:0006278;GO:0006508;GO:0008270;GO:0015074;GO:0090305	nucleic acid binding;RNA-directed DNA polymerase activity;aspartic-type endopeptidase activity;endonuclease activity;RNA-dependent DNA biosynthetic process;proteolysis;zinc ion binding;DNA integration;nucleic acid phosphodiester bond hydrolysis	EC:3.4.23;EC:3.1;EC:3.4;EC:2.7;EC:2;EC:3;EC:2.7.7.49;EC:2.7.7	Acting on peptide bonds (peptidases);Acting on ester bonds;Acting on peptide bonds (peptidases);Transferring phosphorus-containing groups;Transferases;Hydrolases;RNA-directed DNA polymerase;Transferring phosphorus-containing groups	0	0	0	0	0	0	0	0	0	0	0	0	0	0	0	0	0	0	0	0	0	0	0	0	0	0	0	0	0	0	0	0	0		0	0	0	0	0
Solyc00g500177.1	SL4.0ch00	3480316	3484090	Unknown protein	---NA---	442					0	0.26788	0	0	0	0	0	0	0	0	0	0	0	0	0	0	0	0	0	0	0	0	0	0	0	0	0	0	0	0	0	0	0		0	0	0	0	0
Solyc00g500178.1	SL4.0ch00	3520842	3522157	Unknown protein	WP_119912524.1hypothetical protein	963					0	0	0	0	0	0	0	0	0	0	0	0	0	0	0	0	0	0	0	0	0	0	0	0	0	0	0	0	0	0	0	0	0		0	0	0	0	0
Solyc00g500179.1	SL4.0ch00	3538808	3617506	Unknown protein	WP_119912524.1hypothetical protein	11238					0	0.002077	0.00298441	0.00182695	0.00434427	0.00200249	0	0	0.00312643	0.00370873	0	0	0.0018071	0.00207001	0	0	0	0	0	0	0	0	0	0	0	0	0	0	0	0	0	0	0.0612623		0	0	0.055753	0.0312961	0
Solyc00g500180.1	SL4.0ch00	3651567	3665215	Unknown protein	WP_104730803.1hypothetical protein	348					0	0	0	0	0	0	0.348327	0	0	0	0	0	0	0	0	0	0	0	0	0	0	0	0	0	0	0	0	0	0	0	0	0	0		0	0	0	0	0
Solyc00g500181.1	SL4.0ch00	3676208	3678267	RNA-dependent RNA polymerase (AHRD V3.3 *** A0A2Z6JIR4_9VIRU)	XP_006364252.1 uncharacterized mitochondrial protein AtMg01110-like	1953	GO:0005739;GO:0016020;GO:0016779	mitochondrion;membrane;nucleotidyltransferase activity	EC:2.7;EC:2;EC:2.7.7	Transferring phosphorus-containing groups;Transferases;Transferring phosphorus-containing groups	0	0	0	0	0	0	0	0	0	0	0	0	0	0	0	0	0	0	0	0	0	0	0	0	0	0	0	0	0	0	0	0	0		0	0	0	0	0
Solyc00g500182.1	SL4.0ch00	3684590	3685773	Transmembrane protein (AHRD V3.3 *-* A0A1P8B2M8_ARATH)	XP_015167254.1 uncharacterized mitochondrial protein AtMg01010	1184	GO:0005739;GO:0006754;GO:0016020;GO:0032559;GO:1902600	mitochondrion;ATP biosynthetic process;membrane;adenyl ribonucleotide binding;proton transmembrane transport			0	0	0	0	0	0	0	0	0	0	0	0	0	0	0	0	0	0	0	0	0	0	0	0	0	0	0	0	0	0	0	0	0		0	0	0	0	0
Solyc00g500183.1	SL4.0ch00	3704165	3706096	NADH dehydrogenase subunit 7 (AHRD V3.3 *-* A0A220T1K3_9ROSI)	PHU29946.1NADH dehydrogenase [ubiquinone] iron-sulfur protein 2	306	GO:0005747;GO:0006120;GO:0008137;GO:0048038;GO:0051287	mitochondrial respiratory chain complex I;mitochondrial electron transport, NADH to ubiquinone;NADH dehydrogenase (ubiquinone) activity;quinone binding;NAD binding	EC:7.1.1.2;EC:1.6;EC:1;EC:1.6.5.11;EC:1.6.5;EC:7;EC:1.6.5.2	NADH:ubiquinone reductase (H(+)-translocating);Acting on NADH or NADPH;Oxidoreductases;NADH dehydrogenase (quinone);Acting on NADH or NADPH;Translocases;NAD(P)H dehydrogenase (quinone)	0.189993	1.52756	0.303672	0	0.715984	0.296868	1.72559	0.530778	4.27542	0.520813	0.223183	0.713533	0.879089	8.17204	2.08732	1.88083	0	50.8035	2.05879	0	3.7753	5.14948	7.49037	1.31225	0	0	163.276	0	1.72365	6.87023	71.9522	13.1315	5.19187		114.828	156.316	2.83498	1.59137	160.201
Solyc00g500184.1	SL4.0ch00	3706763	3707940	NADH dehydrogenase subunit 7 (AHRD V3.3 *** A0A0C5B9X5_9SOLA);Dbxref=InterPro:IPR001135,Pfam:PF00346;Ontology_term=GO:0016651,GO:0048038,GO:0051287,GO:0055114	YP_009049635.1NADH dehydrogenase subunit 7 (mitochondrion)	1014	GO:0005747;GO:0006120;GO:0008137;GO:0009579;GO:0048038;GO:0051287	mitochondrial respiratory chain complex I;mitochondrial electron transport, NADH to ubiquinone;NADH dehydrogenase (ubiquinone) activity;thylakoid;quinone binding;NAD binding	EC:7.1.1.2;EC:1.6;EC:1;EC:1.6.5.11;EC:1.6.5;EC:7;EC:1.6.5.2	NADH:ubiquinone reductase (H(+)-translocating);Acting on NADH or NADPH;Oxidoreductases;NADH dehydrogenase (quinone);Acting on NADH or NADPH;Translocases;NAD(P)H dehydrogenase (quinone)	0.304168	0.667232	0.274034	0.0247923	0.320439	0.330319	0.975101	0.589757	1.57862	0.72694	0.322498	0.575195	0.749347	5.1165	1.91745	1.04369	0.220605	10.4294	0.137361	0	0.287868	0.784928	0.999501	0.175105	0.297934	2.92921	40.851	1.29371	0.230001	1.57157	22.4027	2.00256	1.80126		28.1735	37.9245	0.63049	0.212349	36.4665
Solyc00g500185.1	SL4.0ch00	3708705	3710247	NADH dehydrogenase subunit 7 (AHRD V3.3 *-* G9FCP1_9LAMI)	XP_016435338.1 NADH dehydrogenase [ubiquinone] iron-sulfur protein 2-like	819	GO:0005747;GO:0006120;GO:0008137;GO:0048038;GO:0051287	mitochondrial respiratory chain complex I;mitochondrial electron transport, NADH to ubiquinone;NADH dehydrogenase (ubiquinone) activity;quinone binding;NAD binding	EC:7.1.1.2;EC:1.6;EC:1;EC:1.6.5.11;EC:1.6.5;EC:7;EC:1.6.5.2	NADH:ubiquinone reductase (H(+)-translocating);Acting on NADH or NADPH;Oxidoreductases;NADH dehydrogenase (quinone);Acting on NADH or NADPH;Translocases;NAD(P)H dehydrogenase (quinone)	0.188948	0.637	0.091072	0.192372	0.406349	0.34664	1.28535	0.35658	1.25032	0.795815	0.340841	0.796691	1.00622	4.36237	1.53855	1.043	0	10.0602	0.361357	0.38124	0.851962	1.03249	2.41029	0.921302	1.37162	1.92648	64.4804	0.425434	0.907602	2.41171	29.4676	2.30482	2.55156		28.6064	58.1984	0.829321	0.279316	49.6206
Solyc00g500186.1	SL4.0ch00	3745513	3747009	Cytochrome c oxidase subunit 1 (AHRD V3.3 *** A0A2G2YXI2_CAPAN);Dbxref=InterPro:IPR000883,Pfam:PF00115;Ontology_term=GO:0004129,GO:0009060,GO:0016021,GO:0020037,GO:0055114	CAA38535.1cytochrome oxidase subunit I (mitochondrion)	1497	GO:0004129;GO:0005751;GO:0006123;GO:0015990;GO:0016021;GO:0020037;GO:0046872	cytochrome-c oxidase activity;mitochondrial respiratory chain complex IV;mitochondrial electron transport, cytochrome c to oxygen;electron transport coupled proton transport;integral component of membrane;heme binding;metal ion binding	EC:1;EC:1.9;EC:7.1.1.9;EC:7	Oxidoreductases;Acting on a heme group of donors;Cytochrome-c oxidase;Translocases	0	0	0	0	0	0	0	0	0	0	0	0	0	0	0	0	0	0	0	0	0	0	0	0	0	0	0	0	0	0	0	0	0		0	0	0	0	0
Solyc00g500187.1	SL4.0ch00	3749487	3751765	NADH-ubiquinone oxidoreductase chain 4 (AHRD V3.3 *-* A0A290WL40_SOLLC)	XP_016462469.1 NADH-ubiquinone oxidoreductase chain 4-like	909	GO:0008137;GO:0009507;GO:0009579;GO:0015990;GO:0016021;GO:0031966;GO:0042773;GO:0048039;GO:0070469	NADH dehydrogenase (ubiquinone) activity;chloroplast;thylakoid;electron transport coupled proton transport;integral component of membrane;mitochondrial membrane;ATP synthesis coupled electron transport;ubiquinone binding;respirasome	EC:7.1.1.2;EC:1.6;EC:1;EC:1.6.5.11;EC:1.6.5;EC:7;EC:1.6.5.2	NADH:ubiquinone reductase (H(+)-translocating);Acting on NADH or NADPH;Oxidoreductases;NADH dehydrogenase (quinone);Acting on NADH or NADPH;Translocases;NAD(P)H dehydrogenase (quinone)	0	0	0	0	0	0	0	0	0	0	0	0	0	0	0	0	0	0	0	0	0	0	0	0	0	0	0	0	0	0	0	0	0		0	0	0	0	0
Solyc00g500188.1	SL4.0ch00	3754843	3755358	NADH-ubiquinone oxidoreductase chain 4 (AHRD V3.3 *** A0A2G3CZD8_CAPCH);Dbxref=InterPro:IPR001750,Pfam:PF00361	PHU24087.1NADH-ubiquinone oxidoreductase chain 4	516	GO:0003735;GO:0005840;GO:0006412;GO:0008137;GO:0009507;GO:0009579;GO:0015990;GO:0016021;GO:0031966;GO:0042773;GO:0048039;GO:0070469	structural constituent of ribosome;ribosome;translation;NADH dehydrogenase (ubiquinone) activity;chloroplast;thylakoid;electron transport coupled proton transport;integral component of membrane;mitochondrial membrane;ATP synthesis coupled electron transport;ubiquinone binding;respirasome	EC:7.1.1.2;EC:1.6;EC:1;EC:1.6.5.11;EC:1.6.5;EC:7;EC:1.6.5.2	NADH:ubiquinone reductase (H(+)-translocating);Acting on NADH or NADPH;Oxidoreductases;NADH dehydrogenase (quinone);Acting on NADH or NADPH;Translocases;NAD(P)H dehydrogenase (quinone)	0	0	0	0	0	0	0	0	0	0	0	0	0	0	0	0	0	0	0	0	0	0	0	0	0	0	0	0	0	0	0	0	0		0	0	0	0	0
Solyc00g500189.1	SL4.0ch00	3756791	3757348	NADH-ubiquinone oxidoreductase chain 4 (AHRD V3.3 *** A0A2G2X0J9_CAPBA)	PHT51003.1NADH-ubiquinone oxidoreductase chain 4	558	GO:0008137;GO:0009507;GO:0009579;GO:0015990;GO:0016021;GO:0031966;GO:0042773;GO:0048039;GO:0070469	NADH dehydrogenase (ubiquinone) activity;chloroplast;thylakoid;electron transport coupled proton transport;integral component of membrane;mitochondrial membrane;ATP synthesis coupled electron transport;ubiquinone binding;respirasome	EC:7.1.1.2;EC:1.6;EC:1;EC:1.6.5.11;EC:1.6.5;EC:7;EC:1.6.5.2	NADH:ubiquinone reductase (H(+)-translocating);Acting on NADH or NADPH;Oxidoreductases;NADH dehydrogenase (quinone);Acting on NADH or NADPH;Translocases;NAD(P)H dehydrogenase (quinone)	0	0	0	0	0	0	0	0	0	0	0	0	0	0	0	0	0	0	0	0	0	0	0	0	0	0	0	0	0	0	0	0	0		0	0	0	0	0
Solyc00g500190.1	SL4.0ch00	3767429	3770395	30S ribosomal protein S2, chloroplastic (AHRD V3.3 *** I6N946_DATST);Dbxref=InterPro:IPR001865,Pfam:PF00318;Ontology_term=GO:0003735,GO:0005622,GO:0005840,GO:0006412	AEB72197.1hypothetical chloroplast RF1 (chloroplast)	621	GO:0110165	cellular anatomical entity			0	0	0	0	0	0	0.061378	0	0	0	0	0	0	0	0	0	0	0	0	0	0	0	0	0	0	0	0	0	0	0	0	0	0		0	0	0	0	0
Solyc00g500191.1	SL4.0ch00	3770397	3771752	Protein TIC 214 (AHRD V3.3 *-* TI214_SOLTU);Dbxref=InterPro:IPR008896,Pfam:PF05758;Ontology_term=GO:0016021	AP_004987.1ycf1 protein (chloroplast)	1356	GO:0009706;GO:0015031;GO:0016021	chloroplast inner membrane;protein transport;integral component of membrane			0	0	0	0	0	0	0	0	0	0	0	0	0	0	0	0	0	0	0	0	0	0	0	0	0	0	0	0	0	0	0	0	0		0	0	0	0	0
Solyc00g500192.1	SL4.0ch00	3775348	3776977	NAD(P)H-quinone oxidoreductase subunit H, chloroplastic (AHRD V3.3 *** A0A1U8QCJ3_CAPAN);Dbxref=InterPro:IPR001135,Pfam:PF00346;Ontology_term=GO:0016651,GO:0048038,GO:0051287,GO:0055114	OTF84786.1putative ribosomal protein S15 (plastid)	1630	GO:0003735;GO:0005506;GO:0005840;GO:0005886;GO:0006412;GO:0008137;GO:0009060;GO:0009535;GO:0016021;GO:0019684;GO:0022900;GO:0048038;GO:0051287;GO:0051539	structural constituent of ribosome;iron ion binding;ribosome;plasma membrane;translation;NADH dehydrogenase (ubiquinone) activity;aerobic respiration;chloroplast thylakoid membrane;integral component of membrane;photosynthesis, light reaction;electron transport chain;quinone binding;NAD binding;4 iron, 4 sulfur cluster binding	EC:7.1.1.2;EC:1.6;EC:1;EC:1.6.5.11;EC:1.6.5;EC:7;EC:1.6.5.2	NADH:ubiquinone reductase (H(+)-translocating);Acting on NADH or NADPH;Oxidoreductases;NADH dehydrogenase (quinone);Acting on NADH or NADPH;Translocases;NAD(P)H dehydrogenase (quinone)	0	0	0	0	0	0	0	0	0	0	0	0	0	0	0	0	0	0	0	0	0	0	0	0	0	0	0	0	0	0	0	0	0		0	0	0	0	0
Solyc00g500193.1	SL4.0ch00	3776979	3779203	NAD(P)H-quinone oxidoreductase subunit 1, chloroplastic (AHRD V3.3 *** A0A2G2XBN0_CAPBA);Dbxref=InterPro:IPR001694,Pfam:PF00146;Ontology_term=GO:0016020,GO:0055114	YP_008563144.1NADH-plastoquinone oxidoreductase subunit 1 (chloroplast)	1071	GO:0003954;GO:0005886;GO:0009060;GO:0009535;GO:0016021;GO:0016655;GO:0019684;GO:0048038	NADH dehydrogenase activity;plasma membrane;aerobic respiration;chloroplast thylakoid membrane;integral component of membrane;oxidoreductase activity, acting on NAD(P)H, quinone or similar compound as acceptor;photosynthesis, light reaction;quinone binding	EC:1.6;EC:1;EC:1.6.5	Acting on NADH or NADPH;Oxidoreductases;Acting on NADH or NADPH	0	0	0	0	0	0	0	0	0	0	0	0	0	0	0	0	0	0	0	0	0	0	0	0	0	0	0	0	0	0	0	0	0		0	0	0	0	0
Solyc00g500194.1	SL4.0ch00	3783896	3784749	Cytochrome c biogenesis protein CcsA (AHRD V3.3 *-* A0A1U8QCK2_CAPAN);Dbxref=InterPro:IPR002541,Pfam:PF01578;Ontology_term=GO:0017004,GO:0020037	ABY26722.1YCF5 (chloroplast)	243	GO:0009535;GO:0015886;GO:0016021;GO:0017004;GO:0020037	chloroplast thylakoid membrane;heme transport;integral component of membrane;cytochrome complex assembly;heme binding			0	0	0	0	0	0	0	0	0	0	0	0	0	0	0	0	0	0	0	0	0	0	0	0	0	0	0	0	0	0	0	0	0		0	0	0	0	0
Solyc00g500195.1	SL4.0ch00	3787465	3789905	NAD(P)H-quinone oxidoreductase subunit 5, chloroplastic (AHRD V3.3 *** J7H711_CAPAN)	YP_008563136.1NADH-plastoquinone oxidoreductase subunit 5 (chloroplast)	1425	GO:0008137;GO:0009535;GO:0015990;GO:0016021;GO:0042773;GO:0048038	NADH dehydrogenase (ubiquinone) activity;chloroplast thylakoid membrane;electron transport coupled proton transport;integral component of membrane;ATP synthesis coupled electron transport;quinone binding	EC:7.1.1.2;EC:1.6;EC:1;EC:1.6.5.11;EC:1.6.5;EC:7;EC:1.6.5.2	NADH:ubiquinone reductase (H(+)-translocating);Acting on NADH or NADPH;Oxidoreductases;NADH dehydrogenase (quinone);Acting on NADH or NADPH;Translocases;NAD(P)H dehydrogenase (quinone)	0	0	0	0	0	0	0	0	0	0	0	0	0	0	0	0	0	0	0	0	0	0	0	0	0	0	0	0	0	0	0	0	0		0	0	0	0	0
Solyc00g500196.1	SL4.0ch00	3788808	3794880	Protein TIC 214 (AHRD V3.3 *** K4EQH9_DATST);Dbxref=InterPro:IPR008896,Pfam:PF05758;Ontology_term=GO:0016021	YP_009132007.1Ycf1 (chloroplast)	1313	GO:0009706;GO:0015031;GO:0016021	chloroplast inner membrane;protein transport;integral component of membrane			0	0	0	0	0	0	0	0	0	0	0	0	0	0	0	0	0	0	0	0	0	0	0	0	0	0	0	0	0	0	0	0	0		0	0	0	0	0
Solyc00g500197.1	SL4.0ch00	3803813	3805094	Ycf15 protein (AHRD V3.3 *-* J7H9P3_CAPAN);Dbxref=InterPro:IPR019645,Pfam:PF10705	YP_009306514.1Ycf15 (chloroplast)	216	GO:0009507	chloroplast			0	0	0	0	0	0	0	0	0	0	0	0	0	0	0	0	0	0	0	0	0	0	0	0	0	0	0	0	0	0	0	0	0		0	0	0	0	0
Solyc00g500198.1	SL4.0ch00	3805284	3812120	NAD(P)H-quinone oxidoreductase subunit 5, chloroplastic (AHRD V3.3 *** J7H711_CAPAN)	YP_008563132.1hypothetical chloroplast RF2 (chloroplast)	6624	GO:0005524;GO:0009570;GO:0009575;GO:0016021	ATP binding;chloroplast stroma;chromoplast stroma;integral component of membrane			0	0	0	0	0	0	0	0	0	0	0	0	0	0	0	0	0	0	0	0	0	0	0	0	0	0	0	0	0	0	0	0	0		0	0	0	0	0
Solyc00g500199.1	SL4.0ch00	3813759	3814535	Photosystem I P700 chlorophyll a apoprotein A1 (AHRD V3.3 *** K4EPK3_DATST);Dbxref=InterPro:IPR001280,Pfam:PF00223;Ontology_term=GO:0009522,GO:0009579,GO:0015979,GO:0016021	YP_009407225.1ribosomal protein L2 (chloroplast)	531	GO:0003735;GO:0006412;GO:0009507;GO:0015934;GO:0016740;GO:0019843	structural constituent of ribosome;translation;chloroplast;large ribosomal subunit;transferase activity;rRNA binding	EC:2	Transferases	0	0	0	0	0	0	0	0	0	0	0	0	0	0	0	0	0	0	0	0	0	0	0	0	0	0	0	0	0	0	0	0	0		0	0	0	0	0
Solyc00g500200.1	SL4.0ch00	3814973	3816034	Photosystem II protein D1 (AHRD V3.3 *** A0A1U8QBZ9_CAPAN);Dbxref=InterPro:IPR000484,Pfam:PF00124;Ontology_term=GO:0009772,GO:0019684,GO:0045156	WP_042854949.1photosystem II q(b) protein	1062	GO:0003729;GO:0005506;GO:0005515;GO:0009523;GO:0009535;GO:0009635;GO:0009772;GO:0010242;GO:0010287;GO:0016021;GO:0016168;GO:0016682;GO:0018298;GO:0045156	mRNA binding;iron ion binding;protein binding;photosystem II;chloroplast thylakoid membrane;response to herbicide;photosynthetic electron transport in photosystem II;oxygen evolving activity;plastoglobule;integral component of membrane;chlorophyll binding;oxidoreductase activity, acting on diphenols and related substances as donors, oxygen as acceptor;protein-chromophore linkage;electron transpor…	EC:1.10;EC:1;EC:1.10.3.9;EC:1.10.3	Acting on diphenols and related substances as donors;Oxidoreductases;Photosystem II;Acting on diphenols and related substances as donors	0	0	0	0	0	0	0	0	0	0	0	0	0	0	0	0	0	0	0	0	0	0	0	0	0	0	0	0	0	0	0	0	0		0	0	0	0	0
Solyc00g500201.1	SL4.0ch00	3816560	3818089	Maturase K (AHRD V3.3 *** A0A2G3DGH8_CAPCH);Dbxref=InterPro:IPR024942,Pfam:PF01824	YP_008563069.1maturase K (chloroplast)	1356	GO:0003723;GO:0005840;GO:0006397;GO:0008033;GO:0008380;GO:0009507	RNA binding;ribosome;mRNA processing;tRNA processing;RNA splicing;chloroplast			0	0	0	0	0	0	0	0	0	0	0	0	0	0	0	0	0	0	0	0	0	0	0	0	0	0	0	0	0	0	0	0	0		0	0	0	0	0
Solyc00g500202.1	SL4.0ch00	3822020	3822677	Photosystem II reaction center protein K (AHRD V3.3 *** A0A1U8QD48_CAPAN)	RDY14692.1Photosystem II reaction center protein K	294	GO:0009535;GO:0009539;GO:0015979;GO:0016021	chloroplast thylakoid membrane;photosystem II reaction center;photosynthesis;integral component of membrane			0	0	0	0	0	0	0	0	0	0	0	0	0	0	0	0	0	0	0	0	0	0	0	0	0	0	0	0	0	0	0	0	0		0	0	0	0	0
Solyc00g500203.1	SL4.0ch00	3824657	3826180	ATP synthase subunit alpha, chloroplastic (AHRD V3.3 *** I6N942_DATST)	YP_538833.1ATP synthase CF1 alpha subunit	1524	GO:0005524;GO:0009535;GO:0015986;GO:0043531;GO:0045261;GO:0046933;GO:0046961	ATP binding;chloroplast thylakoid membrane;ATP synthesis coupled proton transport;ADP binding;proton-transporting ATP synthase complex, catalytic core F(1);proton-transporting ATP synthase activity, rotational mechanism;proton-transporting ATPase activity, rotational mechanism	EC:7.1.3.1;EC:7.1.2.2;EC:6;EC:7	H(+)-exporting diphosphatase;H(+)-transporting two-sector ATPase;Ligases;Translocases	0	0	0	0	0	0	0	0	0	0	0	0	0	0	0	0	0	0	0	0	0	0	0	0	0	0	0	0	0	0	0	0	0		0	0	0	0	0
Solyc00g500204.1	SL4.0ch00	3829278	3830968	30S ribosomal protein S2, chloroplastic (AHRD V3.3 *** I6N946_DATST);Dbxref=InterPro:IPR001865,Pfam:PF00318;Ontology_term=GO:0003735,GO:0005622,GO:0005840,GO:0006412	RDY14677.130S ribosomal protein S2, chloroplastic	1140	GO:0003735;GO:0003899;GO:0005488;GO:0006412;GO:0006754;GO:0006811;GO:0009507;GO:0016020;GO:0022627	structural constituent of ribosome;DNA-directed 5'-3' RNA polymerase activity;binding;translation;ATP biosynthetic process;ion transport;chloroplast;membrane;cytosolic small ribosomal subunit	EC:2.7;EC:2;EC:2.7.7;EC:2.7.7.6	Transferring phosphorus-containing groups;Transferases;Transferring phosphorus-containing groups;DNA-directed RNA polymerase	0	0	0	0	0	0	0	0	0	0	0	0	0	0	0	0	0	0	0	0	0	0	0	0	0	0	0	0	0	0	0	0	0		0	0	0	0	0
Solyc00g500205.1	SL4.0ch00	3831194	3838295	DNA-directed RNA polymerase subunit beta'' (AHRD V3.3 *-* A0A1U8QCC7_CAPAN)	PRQ15716.1putative DNA-directed RNA polymerase (chloroplast)	4974	GO:0003677;GO:0003899;GO:0006351;GO:0008270;GO:0009507	DNA binding;DNA-directed 5'-3' RNA polymerase activity;transcription, DNA-templated;zinc ion binding;chloroplast	EC:2.7;EC:2;EC:2.7.7;EC:2.7.7.6	Transferring phosphorus-containing groups;Transferases;Transferring phosphorus-containing groups;DNA-directed RNA polymerase	0	0	0	0	0	0	0	0	0	0	0	0	0	0	0	0	0	0	0	0	0	0	0	0	0	0	0	0	0	0	0	0	0		0	0	0	0	0
Solyc00g500206.1	SL4.0ch00	3848018	3850448	Photosystem II CP43 reaction center protein (AHRD V3.3 *** A0A078EKT7_BRANA);Dbxref=InterPro:IPR000932,Pfam:PF00421;Ontology_term=GO:0009521,GO:0009767,GO:0016020,GO:0016168,GO:0019684	PWA68774.1photosynthetic reaction centre, L/M, Photosystem antenna protein-like protein, plastid (chloroplast)	2331	GO:0005506;GO:0009523;GO:0009535;GO:0009772;GO:0010242;GO:0016021;GO:0016168;GO:0018298;GO:0045156	iron ion binding;photosystem II;chloroplast thylakoid membrane;photosynthetic electron transport in photosystem II;oxygen evolving activity;integral component of membrane;chlorophyll binding;protein-chromophore linkage;electron transporter, transferring electrons within the cyclic electron transport pathway of photosynthesis activity	EC:1;EC:1.10.3.9	Oxidoreductases;Photosystem II	0	0	0	0	0	0	0	0	0	0	0	0	0	0	0	0	0	0	0	0	0	0	0	0	0	0	0	0	0	0	0	0	0		0	0	0	0	0
Solyc00g500207.1	SL4.0ch00	3851915	3852432	30S ribosomal protein S14, chloroplastic (AHRD V3.3 *-* A0A2G2X601_CAPBA)	PHT52839.130S ribosomal protein S14, chloroplastic	378	GO:0003735;GO:0006412;GO:0009507;GO:0009522;GO:0015935;GO:0015979;GO:0016021;GO:0016168;GO:0016491;GO:0018298;GO:0019843;GO:0046872;GO:0051539	structural constituent of ribosome;translation;chloroplast;photosystem I;small ribosomal subunit;photosynthesis;integral component of membrane;chlorophyll binding;oxidoreductase activity;protein-chromophore linkage;rRNA binding;metal ion binding;4 iron, 4 sulfur cluster binding	EC:1	Oxidoreductases	0	0	0	0	0	0	0	0	0	0	0	0	0	0	0	0	0	0	0	0	0	0	0	0	0	0	0	0	0	0	0	0	0		0	0	0	0	0
Solyc00g500208.1	SL4.0ch00	3852524	3854728	Photosystem I P700 chlorophyll a apoprotein A2 (AHRD V3.3 *** I6N956_DATST);Dbxref=InterPro:IPR001280,Pfam:PF00223;Ontology_term=GO:0009522,GO:0009579,GO:0015979,GO:0016021	YP_538847.1photosystem I P700 apoprotein A2	2205	GO:0000287;GO:0009055;GO:0009522;GO:0009535;GO:0015979;GO:0016021;GO:0016168;GO:0018298;GO:0022900;GO:0051539	magnesium ion binding;electron transfer activity;photosystem I;chloroplast thylakoid membrane;photosynthesis;integral component of membrane;chlorophyll binding;protein-chromophore linkage;electron transport chain;4 iron, 4 sulfur cluster binding	EC:1	Oxidoreductases	0	0	0	0	0	0	0	0	0	0	0	0	0	0	0	0.0111498	0	0	0	0	0	0	0	0	0	0	0	0	0	0	0	0	0		0	0	0	0	0
Solyc00g500209.1	SL4.0ch00	3854754	3857006	Photosystem I P700 chlorophyll a apoprotein A1 (AHRD V3.3 *** K4EPK3_DATST);Dbxref=InterPro:IPR001280,Pfam:PF00223;Ontology_term=GO:0009522,GO:0009579,GO:0015979,GO:0016021	YP_538848.1photosystem I P700 apoprotein A1	1962	GO:0000287;GO:0009055;GO:0009522;GO:0009535;GO:0015979;GO:0016021;GO:0016168;GO:0018298;GO:0022900;GO:0051539	magnesium ion binding;electron transfer activity;photosystem I;chloroplast thylakoid membrane;photosynthesis;integral component of membrane;chlorophyll binding;protein-chromophore linkage;electron transport chain;4 iron, 4 sulfur cluster binding	EC:1	Oxidoreductases	0	0	0	0	0	0	0	0	0	0	0	0	0	0	0	0	0	0	0	0	0	0	0	0	0	0	0	0	0	0	0	0	0		0	0	0	0	0
Solyc00g500210.1	SL4.0ch00	3857765	3858895	Protein TIC 214 (AHRD V3.3 *** K4EQH9_DATST);Dbxref=InterPro:IPR008896,Pfam:PF05758;Ontology_term=GO:0016021	QAA95785.1photosystem I assembly protein Ycf3 (chloroplast)	390	GO:0009535;GO:0015979	chloroplast thylakoid membrane;photosynthesis			0	0	0	0	0	0	0	0	0	0	0	0	0	0	0	0	0	0	0	0	0	0	0	0	0	0	0	0	0	0	0	0	0		0	0	0	0	0
Solyc00g500211.1	SL4.0ch00	3859307	3859750	NAD(P)H-quinone oxidoreductase subunit 5, chloroplastic (AHRD V3.3 *** J7H711_CAPAN)	YP_008563089.1photosystem I assembly protein ycf3 (chloroplast)	258	GO:0005515;GO:0009535;GO:0048564	protein binding;chloroplast thylakoid membrane;photosystem I assembly			0	0	0	0	0	0	0	0	0	0	0	0	0	0	0	0	0	0	0	0	0	0	0	0	0	0	0	0	0	0	0	0	0		0	0	0	0	0
Solyc00g500212.1	SL4.0ch00	3860838	3861660	30S ribosomal protein S4, chloroplastic (AHRD V3.3 *** I6N958_DATST)	YP_538850.1ribosomal protein S4	823	GO:0003735;GO:0009507;GO:0015935;GO:0019843;GO:0045903	structural constituent of ribosome;chloroplast;small ribosomal subunit;rRNA binding;positive regulation of translational fidelity			0	0	0	0	0	0	0	0	0	0	0	0	0	0	0	0	0	0	0	0	0	0	0	0	0	0	0	0	0	0	0	0	0		0	0	0	0	0
Solyc00g500213.1	SL4.0ch00	3869025	3869646	Auxin-responsive GH3 family protein (AHRD V3.3 *** A0A2U1NZC8_ARTAN);Dbxref=InterPro:IPR004993,Pfam:PF03321	XP_004248449.1jasmonic acid-amido synthetase JAR1-like	527	GO:0005524;GO:0005737;GO:0006952;GO:0016881;GO:0102053;GO:0102057;GO:0102058	ATP binding;cytoplasm;defense response;acid-amino acid ligase activity;(-)-jasmonoyl-isoleucine synthetase activity;jasmonoyl-valine synthetase activity;jasmonoyl-leucine synthetase activity	EC:6.3;EC:6.3.2;EC:6	Forming carbon-nitrogen bonds;Forming carbon-nitrogen bonds;Ligases	0.058327	0	0	0	0	0	0	0	0	0.067711	0	0	0	0.0599987	0	0	0	0	0	0	0	0	0	0	0	0	0	0	0	0	0	0	0		0	0	0	0	0
Solyc00g500214.1	SL4.0ch00	3869683	3871838	Auxin-responsive GH3 family protein (AHRD V3.3 *** A0A2U1NZC8_ARTAN);Dbxref=InterPro:IPR004993,Pfam:PF03321	XP_015055313.1jasmonic acid-amido synthetase JAR1-like	1437	GO:0005524;GO:0005737;GO:0006952;GO:0016881;GO:0102053;GO:0102057;GO:0102058	ATP binding;cytoplasm;defense response;acid-amino acid ligase activity;(-)-jasmonoyl-isoleucine synthetase activity;jasmonoyl-valine synthetase activity;jasmonoyl-leucine synthetase activity	EC:6.3;EC:6.3.2;EC:6	Forming carbon-nitrogen bonds;Forming carbon-nitrogen bonds;Ligases	0.0517177	0	0	0	0	0	0	0	0.154629	0.0483498	0	0	0.064534	0.0184798	0	0	0	0	0	0	0	0	0	0	0	0	0	0	0	0	0	0	0		0	0	0	0	0
Solyc00g500215.1	SL4.0ch00	3888284	3892889	Unknown protein	XP_027768113.1uncharacterized protein LOC114074396 isoform X1	937					0.056007	0	0	0	0.138055	0	0.0241226	0	0.0929317	0	0.0327071	0	0	0.026591	0	0	0	0	0	0	0	0	0	0	0	0	0	0	0	0	0	0	0		0	0	0.139284	0	0
Solyc00g500216.1	SL4.0ch00	3903540	3905605	Auxin-responsive GH3 family protein (AHRD V3.3 *** A0A2U1MJ34_ARTAN);Dbxref=InterPro:IPR004993,Pfam:PF03321	XP_004248076.1jasmonic acid-amido synthetase JAR1-like	1362	GO:0005524;GO:0005737;GO:0006952;GO:0016881;GO:0102053;GO:0102057;GO:0102058	ATP binding;cytoplasm;defense response;acid-amino acid ligase activity;(-)-jasmonoyl-isoleucine synthetase activity;jasmonoyl-valine synthetase activity;jasmonoyl-leucine synthetase activity	EC:6.3;EC:6.3.2;EC:6	Forming carbon-nitrogen bonds;Forming carbon-nitrogen bonds;Ligases	0.178876	0	0	0	0.0767402	0	0	0	0.147559	0.126244	0	0	0.120553	0.205323	0.0233265	0	0	0	0	0	0	0	0	0	0.104329	0	0	0	0.0805402	0	0	0	0		0	0	0.176625	0	0
Solyc00g500217.1	SL4.0ch00	3926856	3927526	Retrovirus-related Pol polyprotein from transposon TNT 1-94 (AHRD V3.3 *-* A0A2I0VJ33_9ASPA)	XP_017181906.1 uncharacterized mitochondrial protein AtMg00810-like	671					0	0	0	0	0	0	0	0	0	0	0	0	0	0	0	0	0	0	0	0	0	0	0	0	0	0	0	0	0	0	0	0	0		0	0	0	0	0
Solyc00g500218.1	SL4.0ch00	3928777	3931680	Auxin-responsive GH3 family protein (AHRD V3.3 *** A0A2U1NZC8_ARTAN);Dbxref=InterPro:IPR004993,Pfam:PF03321	XP_004248449.1jasmonic acid-amido synthetase JAR1-like	2113	GO:0005524;GO:0005737;GO:0006952;GO:0016881;GO:0102053;GO:0102057;GO:0102058	ATP binding;cytoplasm;defense response;acid-amino acid ligase activity;(-)-jasmonoyl-isoleucine synthetase activity;jasmonoyl-valine synthetase activity;jasmonoyl-leucine synthetase activity	EC:6.3;EC:6.3.2;EC:6	Forming carbon-nitrogen bonds;Forming carbon-nitrogen bonds;Ligases	0.510338	0.00995307	0	0.00844793	0.713113	0.0277024	0.00928833	0	1.49149	0.769345	0	0	0.4607	0.641056	0	0	0	0	0	0	0.0306085	0	0	0	0.443503	0	0	0	0	0.0557008	0	0	0.117861		0	0	0.268155	0.451574	0
Solyc00g500219.1	SL4.0ch00	3964601	3965757	B3 domain-containing protein (AHRD V3.3 *** A0A2K3PAY3_TRIPR)	XP_004234716.1B3 domain-containing transcription factor VRN1-like	839					0	0	0	0	0	0	0	0	0	0	0	0	0	0	0	0	0	0	0	0	0	0	0	0	0	0	0	0	0	0	0	0	0		0	0	0	0	0
Solyc00g500220.1	SL4.0ch00	4000231	4005112	B3 domain-containing protein At1g49475-like (AHRD V3.3 *-* XP_025886111.1)	XP_004234716.1B3 domain-containing transcription factor VRN1-like	525	GO:0003677;GO:0005634	DNA binding;nucleus			0	0	0	0	0	0	0	0	0.043509	0	0	0	0	0	0	0	0	0	0	0	0	0	0	0	0	0	0	0	0	0	0	0	0		0	0	0	0	0
Solyc00g500221.1	SL4.0ch00	4006068	4007011	B3 domain-containing protein (AHRD V3.3 *-* A0A1Q3DFU3_CEPFO);Dbxref=InterPro:IPR003340,Pfam:PF02362;Ontology_term=GO:0003677	XP_025884623.1B3 domain-containing protein At1g49475-like	832					0.0301494	0	0	0	0.0272412	0	0	0	0.3137	0	0	0	0.0315952	0	0	0	0	0	0	0	0	0	0	0	0.767643	0	0	0	0.592609	0	0	0	0		0	0	0.649795	0	0
Solyc00g500222.1	SL4.0ch00	4007108	4007767	Transcriptional factor B3 family protein (AHRD V3.3 *-* A0A2H1ZEQ2_ARATH)	XP_027769991.1B3 domain-containing transcription factor VRN1-like	462	GO:0005488	binding			0	0	0	0	0	0	0	0	0.4915	0	0	0	0.15413	0	0	0	0.686561	0	0	0	0	0	0	0	0.927223	0	0	0	7.51593	0	0	0	0		0	0	0.392439	0	0
Solyc00g500223.1	SL4.0ch00	4351078	4353937	Retrovirus-related Pol polyprotein from transposon TNT 1-94 (AHRD V3.3 *-* A0A2I0W6G5_9ASPA)	AID60162.1copia-like LTR-retrotransposon	519					0	0	0	0	0	0	0	0	0	0	0	0	0	0	0	0	0	0	0	0	0	0	0	0	0	0	0	0	0	0	0	0	0		0	0	0	0	0
Solyc00g500224.1	SL4.0ch00	4418688	4420952	Cytochrome c biogenesis FC (AHRD V3.3 *-* A0A0C5B7H6_9SOLA)	KEH16865.1cytochrome C biogenesis protein CcmFC protein	1797	GO:0016020	membrane			0	0	0	0	0	0	0	0	0	0	0	0	0	0	0	0	0	0	0	0	0	0	0	0	0	0	0	0	0	0	0	0	0		0	0	0	0	0
Solyc00g500225.1	SL4.0ch00	4463995	4464591	NADH-ubiquinone oxidoreductase chain 3 (AHRD V3.3 *** G9FCN6_9LAMI);Dbxref=InterPro:IPR000440,Pfam:PF00507;Ontology_term=GO:0008137,GO:0055114	YP_009121960.1NADH dehydrogenase subunit 3 (mitochondrion)	303	GO:0008137;GO:0016021;GO:0022900;GO:0031966;GO:0070469	NADH dehydrogenase (ubiquinone) activity;integral component of membrane;electron transport chain;mitochondrial membrane;respirasome	EC:7.1.1.2;EC:1.6;EC:1;EC:1.6.5.11;EC:1.6.5;EC:7;EC:1.6.5.2	NADH:ubiquinone reductase (H(+)-translocating);Acting on NADH or NADPH;Oxidoreductases;NADH dehydrogenase (quinone);Acting on NADH or NADPH;Translocases;NAD(P)H dehydrogenase (quinone)	0	0	0	0	0	0	0	0	0	0	0	0	0	0	0	0	0	0	0	0	0	0	0	0	0	0	0	0	0	0	0	0	0		0	0	0	0	0
Solyc00g500226.1	SL4.0ch00	4465449	4467796	Cytochrome c biogenesis FC (AHRD V3.3 *-* A0A0C5B7H6_9SOLA)	XP_015167254.1 uncharacterized mitochondrial protein AtMg01010	1281	GO:0005739;GO:0006754;GO:0016020;GO:0032559;GO:1902600	mitochondrion;ATP biosynthetic process;membrane;adenyl ribonucleotide binding;proton transmembrane transport			0	0	0	0	0	0	0	0	0	0	0	0	0	0	0	0	0	0	0	0	0	0	0	0	0	0	0	0	0	0	0	0	0		0	0	0	0	0
Solyc00g500227.1	SL4.0ch00	4472979	4475038	RNA-dependent RNA polymerase (AHRD V3.3 *** A0A2Z6JIR4_9VIRU)	XP_006364252.1 uncharacterized mitochondrial protein AtMg01110-like	1863	GO:0005739;GO:0016779	mitochondrion;nucleotidyltransferase activity	EC:2.7;EC:2;EC:2.7.7	Transferring phosphorus-containing groups;Transferases;Transferring phosphorus-containing groups	0	0	0	0	0	0	0	0	0	0	0	0	0	0	0	0	0	0	0	0	0	0	0	0	0	0	0	0	0	0	0	0	0		0	0	0	0	0
Solyc00g500228.1	SL4.0ch00	4488679	4492426	Ribosomal protein L2 (AHRD V3.3 *** A0A290WL33_SOLLC)	YP_009430466.1ribosomal protein L2 (mitochondrion)	1842	GO:0003723;GO:0003735;GO:0005762;GO:0032543	RNA binding;structural constituent of ribosome;mitochondrial large ribosomal subunit;mitochondrial translation			0.0241599	0.073051	0.0445212	0.0503439	0	0.0196299	0.129818	0.107941	0.127468	0.078783	0.0735962	0.13881	0.0687947	0.513139	0.278726	0.195055	0.109318	0.60295	0	0.143616	0	0.145854	0.0825479	0	0	0	0.899693	0.0801319	0	0.0648974	1.5859	0.372127	0		1.46957	2.50572	0.062486	0	1.24624
Solyc00g500229.1	SL4.0ch00	4511808	4511970	Unknown protein	---NA---	163					0	0	0	0	0	0	0	0	1.31088	0	0	0	0	0	0	0	0	0	0	0	0	0	0	0	0	0	0	0	0	0	0	0	0		0	0	0	0	0
Solyc00g500230.1	SL4.0ch00	4512109	4517780	Unknown protein	---NA---	1258					0.0390037	0	0	0.020004	0	0.0209046	0	0	0	0	0	0	0	0.0360763	0	0	0	0	0	0	0	0	0	0	0	0	0	0	0	0	0	0	0		0	0	0	0	0
Solyc00g500231.1	SL4.0ch00	4537857	4543073	Unknown protein	---NA---	731					0.274042	0.104183	0.0621173	0.119646	0.170113	0.04168	0.149123	0	0.0384617	0.273547	0.0908227	0.044204	0	0	0	0	0	0	0	0	0	0	0	0	0	0	0	0	0.352734	0	0	0	0.212496		0	0	0	0	0
Solyc00g500232.1	SL4.0ch00	4589812	4590649	Unknown protein	---NA---	545					0	0	0	0	0	0	0	0	0	0	0	0	0	0	0	0	0	0	0	0	0	0	0	0	0	0	0	0	0	0	0	0	0		0	0	0	0	0
Solyc00g500233.1	SL4.0ch00	4718474	4723843	Unknown protein	WP_119912524.1hypothetical protein	3291					0	0.0104602	0	0	0	0	0	0	0	0	0	0	0	0	0.00876577	0	0	0	0	0	0	0	0	0	0	0	0	0	0	0	0	0	0		0	0	0	0	0
Solyc00g500234.1	SL4.0ch00	4936041	4944981	Unknown protein	WP_104730804.1hypothetical protein	619					0	0	0	0	0	0	0	0	0	0	0	0	0	0	0	0.0711417	0	0	0	0	0	0	0	0	0	0	0	0	0	0	0	0	0		0	0	0	0	0
Solyc00g500235.1	SL4.0ch00	4986640	4992714	Unknown protein	PHU04683.1Polyadenylate-binding protein RBP47B	474	GO:0003723;GO:0016787	RNA binding;hydrolase activity	EC:3	Hydrolases	0	0	0	0	0	0	0	0	0	0	0	0	0	0	0	0	0	0	0	0	0	0	0	0	0	0	0	0	0	0	0	0	0		0	0	0	0	0
Solyc00g500236.1	SL4.0ch00	4996087	5023438	MP domain-containing protein (AHRD V3.3 *-* A0A1Q3BUD1_CEPFO)	PHU04683.1Polyadenylate-binding protein RBP47B	2157	GO:0003723	RNA binding			0	0	0	0	0	0	0	0	0	0	0	0	0	0	0	0	0	0	0	0	0	0	0	0	0	0	0	0	0	0	0	0	0		0	0	0	0	0
Solyc00g500237.1	SL4.0ch00	5030385	5031223	Transport membrane protein (AHRD V3.3 *-* A0A0C5ARU2_HYONI)	ATW72875.1orfx (mitochondrion)	615	GO:0016020;GO:0071806	membrane;protein transmembrane transport			0	0	0	0	0	0	0	0	0	0	0	0	0	0	0	0	0	0	0	0	0	0	0	0	0	0	0	0	0	0	0	0	0		0	0	0	0	0
Solyc00g500238.1	SL4.0ch00	5062854	5063440	orf211 gene product (mitochondrion) (AHRD V3.3 --* NP_064093.1)	PWA59858.1ATP synthase subunit 1, mitochondrion (mitochondrion)	354					0	0	0	0	0	0	0	0	0	0	0	0	0	0	0	0	0	0	0	0	0	0	0	0	0	0	0	0	0	0	0	0	0		0	0	0	0	0
Solyc00g500239.1	SL4.0ch00	5102049	5102753	Protein Ycf2 (AHRD V3.3 *-* A0A142DP97_9LAMI)	QAA95792.1Ycf2 (chloroplast)	705	GO:0005524;GO:0009570;GO:0016021	ATP binding;chloroplast stroma;integral component of membrane			0	0	0	0	0	0	0	0	0	0	0	0	0	0	0	0	0	0	0	0	0	0	0	0	0	0	0	0	0	0	0	0	0		0	0	0	0	0
Solyc00g500240.1	SL4.0ch00	5113129	5114311	Cytochrome b (AHRD V3.3 *** A0A2G3ARK2_CAPCH)	YP_009049703.1apocytochrome b (mitochondrion)	966	GO:0005743;GO:0008121;GO:0022904;GO:0045275;GO:0046872;GO:1902600	mitochondrial inner membrane;ubiquinol-cytochrome-c reductase activity;respiratory electron transport chain;respiratory chain complex III;metal ion binding;proton transmembrane transport	EC:1.10;EC:1;EC:7;EC:7.1.1.8	Acting on diphenols and related substances as donors;Oxidoreductases;Translocases;Quinol--cytochrome-c reductase	0	0	0	0	0	0	0	0	0	0	0	0	0	0	0	0	0	0	0	0	0	0	0	0	0	0	0	0	0	0	0	0	0		0	0	0	0	0
Solyc00g500241.1	SL4.0ch00	5138634	5140899	Cytochrome c biogenesis FC (AHRD V3.3 *-* A0A0C5B7H6_9SOLA)	KEH16865.1cytochrome C biogenesis protein CcmFC protein	1803	GO:0005739;GO:0016021;GO:0017004	mitochondrion;integral component of membrane;cytochrome complex assembly			0	0	0	0	0	0	0	0	0	0	0	0	0	0	0	0	0	0	0	0	0	0	0	0	0	0	0	0	0	0	0	0	0		0	0	0	0	0
Solyc00g500242.1	SL4.0ch00	5149819	5150571	Heme exporter protein C (AHRD V3.3 *** A0A2S4LUD9_9BRAD);Dbxref=InterPro:IPR002541,Pfam:PF01578;Ontology_term=GO:0017004,GO:0020037	YP_009430455.1cytochrome c maturation protein CcmC (mitochondrion)	753	GO:0015232;GO:0015886;GO:0016021;GO:0017004;GO:0020037;GO:0031966	heme transmembrane transporter activity;heme transport;integral component of membrane;cytochrome complex assembly;heme binding;mitochondrial membrane	EC:7	Translocases	0	0	0	0	0	0	0	0	0	0	0	0	0	0	0	0	0	0	0	0	0	0	0	0	0	0	0	0	0	0	0	0	0		0	0	0	0	0
Solyc00g500243.1	SL4.0ch00	5150786	5152183	Cytochrome c oxidase subunit 2 (AHRD V3.3 *-* A0A0C5B2A3_HYONI)	YP_009242019.1cytochrome c oxidase subunit 2 (mitochondrion)	1398	GO:0004129;GO:0005507;GO:0005743;GO:0016021;GO:0042773;GO:0070469;GO:1902600	cytochrome-c oxidase activity;copper ion binding;mitochondrial inner membrane;integral component of membrane;ATP synthesis coupled electron transport;respirasome;proton transmembrane transport	EC:1;EC:1.9;EC:7.1.1.9;EC:7	Oxidoreductases;Acting on a heme group of donors;Cytochrome-c oxidase;Translocases	0	0	0	0	0	0	0	0	0	0	0	0	0	0	0	0	0	0	0	0	0	0	0	0	0	0	0	0	0	0	0	0	0		0	0	0	0	0
Solyc00g500244.1	SL4.0ch00	5153132	5153539	Cytochrome c oxidase subunit 2 (AHRD V3.3 *** A0A2G2X686_CAPBA);Dbxref=InterPro:IPR011759,Pfam:PF02790;Ontology_term=GO:0016021,GO:0022900	PHT52987.1cytochrome c oxidase subunit 2	408	GO:0003735;GO:0004129;GO:0005507;GO:0005743;GO:0005840;GO:0006412;GO:0016021;GO:0019843;GO:0042773;GO:0070469;GO:1902600	structural constituent of ribosome;cytochrome-c oxidase activity;copper ion binding;mitochondrial inner membrane;ribosome;translation;integral component of membrane;rRNA binding;ATP synthesis coupled electron transport;respirasome;proton transmembrane transport	EC:1;EC:1.9;EC:7.1.1.9;EC:7	Oxidoreductases;Acting on a heme group of donors;Cytochrome-c oxidase;Translocases	0	0	0	0	0	0	0	0	0	0	0	0	0	0	0	0	0	0	0	0	0	0	0	0	0	0	0	0	0	0	0	0	0		0	0	0	0	0
Solyc00g500245.1	SL4.0ch00	5153788	5157253	Ribosomal protein S3 (AHRD V3.3 *** A0A290WKX3_SOLLC)	EEF27073.160S ribosomal protein L16, putative	2028	GO:0003735;GO:0005739;GO:0005840;GO:0006412;GO:0019843	structural constituent of ribosome;mitochondrion;ribosome;translation;rRNA binding			0	0	0	0	0	0	0	0	0	0	0	0	0	0	0	0	0	0	0	0	0	0	0	0	0	0	0	0	0	0	0	0	0		0	0	0	0	0
Solyc00g500246.1	SL4.0ch00	5231859	5238957	Unknown protein	WP_104730803.1hypothetical protein	1511					0	0	0	0	0	0	0	0	0	0	0	0	0	0	0	0	0	0	0	0	0	0	0	0	0	0	0	0	0	0	0	0	0		0	0	0	0	0
Solyc00g500247.1	SL4.0ch00	5457174	5459116	AT hook motif DNA-binding family protein (AHRD V3.3 *-* A0A2U1PYS7_ARTAN);Dbxref=InterPro:IPR005175,Pfam:PF03479	XP_025886281.1AT-hook motif nuclear-localized protein 10-like	812	GO:0003677	DNA binding			0	0	0	0	0	0	0	0	0	0	0	0	0	0	0	0	0	0	0	0	0	0	0	0	0	0	0	0	0	0	0	0	0		0	0	0	0	0
Solyc00g500248.1	SL4.0ch00	5474685	5481317	AT hook, DNA-binding motif-containing protein (AHRD V3.3 *-* A0A2U1KK62_ARTAN);Dbxref=InterPro:IPR005175,Pfam:PF03479	XP_025886281.1AT-hook motif nuclear-localized protein 10-like	442					0	0	0	0	0.0993387	0	0	0	0.0845297	0	0	0	0	0	0	0	0	0	0	0	0	0	0	0	0	0	0	0	0	0	0	0	0		0	0	0	0	0
Solyc00g500249.1	SL4.0ch00	5495164	5497083	Cytochrome c biogenesis FN (AHRD V3.3 *** A0A0C5B9X0_9SOLA);Dbxref=InterPro:IPR002541,Pfam:PF01578;Ontology_term=GO:0017004,GO:0020037	YP_009430473.1cytochrome c maturation protein CcmFN (mitochondrion)	1827	GO:0005739;GO:0015232;GO:0015886;GO:0016021;GO:0017004;GO:0020037	mitochondrion;heme transmembrane transporter activity;heme transport;integral component of membrane;cytochrome complex assembly;heme binding	EC:7	Translocases	0	0	0	0	0	0	0	0	0	0	0	0	0	0	0	0	0	0	0	0	0	0	0	0	0	0	0	0	0	0	0	0	0		0	0	0	0	0
Solyc00g500250.1	SL4.0ch00	5499555	5502705	Cytochrome c oxidase subunit 1 (AHRD V3.3 *** A0A2G2YXI2_CAPAN);Dbxref=InterPro:IPR000883,Pfam:PF00115;Ontology_term=GO:0004129,GO:0009060,GO:0016021,GO:0020037,GO:0055114	CAA38535.1cytochrome oxidase subunit I (mitochondrion)	2376	GO:0004129;GO:0005751;GO:0006123;GO:0015990;GO:0016021;GO:0020037;GO:0046872	cytochrome-c oxidase activity;mitochondrial respiratory chain complex IV;mitochondrial electron transport, cytochrome c to oxygen;electron transport coupled proton transport;integral component of membrane;heme binding;metal ion binding	EC:1;EC:1.9;EC:7.1.1.9;EC:7	Oxidoreductases;Acting on a heme group of donors;Cytochrome-c oxidase;Translocases	0.0281862	0.0297199	0	0.00926963	0	0.0222167	0.0368627	0.0198572	0.0220803	0.0086614	0	0	0.00916917	0.070141	0.0135753	0.0205465	0	1.88475	0.154074	0.32508	0.0807236	0.293464	0.498273	0.261881	0.389883	0	8.82488	0.0604607	0.0429977	0.244833	3.35048	0.37437	0.155418		7.57697	19.3789	0.047147	0	13.3994
Solyc00g500251.1	SL4.0ch00	5503541	5505819	NADH-ubiquinone oxidoreductase chain 4 (AHRD V3.3 *-* A0A290WL40_SOLLC)	XP_016462469.1 NADH-ubiquinone oxidoreductase chain 4-like	909	GO:0008137;GO:0009507;GO:0009579;GO:0015990;GO:0016021;GO:0031966;GO:0042773;GO:0048039;GO:0070469	NADH dehydrogenase (ubiquinone) activity;chloroplast;thylakoid;electron transport coupled proton transport;integral component of membrane;mitochondrial membrane;ATP synthesis coupled electron transport;ubiquinone binding;respirasome	EC:7.1.1.2;EC:1.6;EC:1;EC:1.6.5.11;EC:1.6.5;EC:7;EC:1.6.5.2	NADH:ubiquinone reductase (H(+)-translocating);Acting on NADH or NADPH;Oxidoreductases;NADH dehydrogenase (quinone);Acting on NADH or NADPH;Translocases;NAD(P)H dehydrogenase (quinone)	0	0	0	0	0	0	0	0	0	0	0	0	0	0	0	0	0	0	0	0	0	0	0	0	0	0	0	0	0	0	0	0	0		0	0	0	0	0
Solyc00g500252.1	SL4.0ch00	5508897	5509412	NADH-ubiquinone oxidoreductase chain 4 (AHRD V3.3 *** A0A2G3CZD8_CAPCH);Dbxref=InterPro:IPR001750,Pfam:PF00361	PHU24087.1NADH-ubiquinone oxidoreductase chain 4	516	GO:0003735;GO:0005840;GO:0006412;GO:0008137;GO:0009507;GO:0009579;GO:0015990;GO:0016021;GO:0031966;GO:0042773;GO:0048039;GO:0070469	structural constituent of ribosome;ribosome;translation;NADH dehydrogenase (ubiquinone) activity;chloroplast;thylakoid;electron transport coupled proton transport;integral component of membrane;mitochondrial membrane;ATP synthesis coupled electron transport;ubiquinone binding;respirasome	EC:7.1.1.2;EC:1.6;EC:1;EC:1.6.5.11;EC:1.6.5;EC:7;EC:1.6.5.2	NADH:ubiquinone reductase (H(+)-translocating);Acting on NADH or NADPH;Oxidoreductases;NADH dehydrogenase (quinone);Acting on NADH or NADPH;Translocases;NAD(P)H dehydrogenase (quinone)	0	0	0	0	0	0	0	0	0	0	0	0	0	0	0	0	0	0	0	0	0	0	0	0	0	0	0	0	0	0	0	0	0		0	0	0	0	0
Solyc00g500253.1	SL4.0ch00	5510845	5511402	NADH-ubiquinone oxidoreductase chain 4 (AHRD V3.3 *** A0A2G2X0J9_CAPBA)	PHT51003.1NADH-ubiquinone oxidoreductase chain 4	558	GO:0008137;GO:0009507;GO:0009579;GO:0015990;GO:0016021;GO:0031966;GO:0042773;GO:0048039;GO:0070469	NADH dehydrogenase (ubiquinone) activity;chloroplast;thylakoid;electron transport coupled proton transport;integral component of membrane;mitochondrial membrane;ATP synthesis coupled electron transport;ubiquinone binding;respirasome	EC:7.1.1.2;EC:1.6;EC:1;EC:1.6.5.11;EC:1.6.5;EC:7;EC:1.6.5.2	NADH:ubiquinone reductase (H(+)-translocating);Acting on NADH or NADPH;Oxidoreductases;NADH dehydrogenase (quinone);Acting on NADH or NADPH;Translocases;NAD(P)H dehydrogenase (quinone)	0	0	0	0	0	0	0	0	0	0	0	0	0	0	0	0	0	0	0	0	0	0	0	0	0	0	0	0	0	0	0	0	0		0	0	0	0	0
Solyc00g500254.1	SL4.0ch00	5527933	5528372	50S ribosomal protein L20, chloroplastic (AHRD V3.3 *-* A0A2P1M7F3_9LAMI)	YP_009252615.1ribosomal protein L20 (chloroplast)	369	GO:0000027;GO:0003735;GO:0005840;GO:0006412;GO:0009507;GO:0019843	ribosomal large subunit assembly;structural constituent of ribosome;ribosome;translation;chloroplast;rRNA binding			0	0	0	0	0	0	0	0	0	0	0	0	0	0	0	0	0	0	0	0	0	0	0	0	0	0	0	0	0	0	0	0	0		0	0	0	0	0
Solyc00g500255.1	SL4.0ch00	5536705	5537184	RNA-dependent RNA polymerase (AHRD V3.3 *-* A0A2Z6JIR4_9VIRU);Dbxref=InterPro:IPR008686,Pfam:PF05919	XP_016553786.1 uncharacterized mitochondrial protein AtMg01110-like	480	GO:0001172;GO:0003968;GO:0005739	transcription, RNA-templated;RNA-directed 5'-3' RNA polymerase activity;mitochondrion	EC:2.7;EC:2;EC:2.7.7.48;EC:2.7.7	Transferring phosphorus-containing groups;Transferases;RNA-directed RNA polymerase;Transferring phosphorus-containing groups	0	0	0	0	0	0	0	0	0	0	0	0	0	0	0	0	0	0	0	0	0	0	0	0	0	0	0	0	0	0	0	0	0		0	0	0	0	0
Solyc00g500256.1	SL4.0ch00	5538238	5540377	NADH-ubiquinone oxidoreductase chain 5 (AHRD V3.3 *-* A0A1Y0B159_9LAMI)	RDY14260.1NADH-ubiquinone oxidoreductase chain 5	828	GO:0000166;GO:0003954;GO:0005747;GO:0009536;GO:0015990;GO:0022857;GO:0044237;GO:0046034	nucleotide binding;NADH dehydrogenase activity;mitochondrial respiratory chain complex I;plastid;electron transport coupled proton transport;transmembrane transporter activity;cellular metabolic process;ATP metabolic process	EC:1.6;EC:1;EC:7	Acting on NADH or NADPH;Oxidoreductases;Translocases	0	0	0	0	0	0	0	0	0	0	0	0	0	0	0	0	0	0	0	0	0	0	0	0	0	0	0	0	0	0	0	0	0		0	0	0	0	0
Solyc00g500257.1	SL4.0ch00	5547194	5548799	Transmembrane protein (AHRD V3.3 *-* A0A1P8B2M8_ARATH)	XP_015167254.1 uncharacterized mitochondrial protein AtMg01010	1606	GO:0005739;GO:0006754;GO:0016020;GO:0032559;GO:1902600	mitochondrion;ATP biosynthetic process;membrane;adenyl ribonucleotide binding;proton transmembrane transport			0	0	0	0	0	0	0	0	0	0	0	0	0	0	0	0	0	0	0	0	0	0	0	0	0	0	0	0	0	0	0	0	0		0	0	0	0	0
Solyc00g500258.1	SL4.0ch00	5740167	5740917	Chitinase (AHRD V3.3 *-* B9VRK7_CAPAN);Dbxref=InterPro:IPR000726,Pfam:PF00182;Ontology_term=GO:0004568,GO:0006032,GO:0016998	XP_019071544.2endochitinase A-like	411	GO:0000272;GO:0004568;GO:0005576;GO:0005773;GO:0006032;GO:0008061;GO:0016998;GO:0050832	polysaccharide catabolic process;chitinase activity;extracellular region;vacuole;chitin catabolic process;chitin binding;cell wall macromolecule catabolic process;defense response to fungus	EC:3.2;EC:3;EC:3.2.1.14;EC:3.2.1	Glycosylases;Hydrolases;Chitinase;Glycosylases	0	0	0	0	0	0	0	0	0	0	0	0	0	0	0	0	0	0	0	0	0	0	0	0	0	0	0	0	0	0	0	0.967776	0		0	0	0	0	0
Solyc00g500259.1	SL4.0ch00	5838346	5850670	Unknown protein	YP_173468.1hypothetical protein NitaMp131	1044					0	0	0	0	0	0	0	0	0	0	0	0	0	0	0	0	0	0	0	0	0	0	0	0	0	0	0	0	0	0	0	0	0		0	0	0	0	0
Solyc00g500260.1	SL4.0ch00	5872091	5879508	Cytochrome b (AHRD V3.3 *-* A0A2G3ARK2_CAPCH)	YP_009049703.1apocytochrome b (mitochondrion)	2790	GO:0005743;GO:0008121;GO:0022904;GO:0045275;GO:0046872;GO:1902600	mitochondrial inner membrane;ubiquinol-cytochrome-c reductase activity;respiratory electron transport chain;respiratory chain complex III;metal ion binding;proton transmembrane transport	EC:1.10;EC:1;EC:7;EC:7.1.1.8	Acting on diphenols and related substances as donors;Oxidoreductases;Translocases;Quinol--cytochrome-c reductase	0	0	0	0	0	0	0	0	0	0	0	0	0	0	0	0	0	0	0	0	0	0	0	0	0	0	0	0	0	0	0	0	0		0	0	0	0	0
Solyc00g500261.1	SL4.0ch00	5890653	5891204	NADH-ubiquinone oxidoreductase chain 3 (AHRD V3.3 *** A0A2G2V3C2_CAPBA);Dbxref=InterPro:IPR000440,Pfam:PF00507;Ontology_term=GO:0008137,GO:0055114	KEH16845.1ribosomal protein S12C	552	GO:0003735;GO:0005739;GO:0006412;GO:0008137;GO:0015935;GO:0016021;GO:0022900;GO:0070469	structural constituent of ribosome;mitochondrion;translation;NADH dehydrogenase (ubiquinone) activity;small ribosomal subunit;integral component of membrane;electron transport chain;respirasome	EC:7.1.1.2;EC:1.6;EC:1;EC:1.6.5.11;EC:1.6.5;EC:7;EC:1.6.5.2	NADH:ubiquinone reductase (H(+)-translocating);Acting on NADH or NADPH;Oxidoreductases;NADH dehydrogenase (quinone);Acting on NADH or NADPH;Translocases;NAD(P)H dehydrogenase (quinone)	0	0	0	0	0	0	0	0	0	0	0	0	0	0	0	0	0	0	0	0	0	0	0	0	0	0	0	0	0	0	0	0	0		0	0	0	0	0
Solyc00g500262.1	SL4.0ch00	5892264	5894611	Transmembrane protein (AHRD V3.3 *-* Q3EC50_ARATH)	XP_015167254.1 uncharacterized mitochondrial protein AtMg01010	1281	GO:0005739;GO:0006754;GO:0016020;GO:0032559;GO:1902600	mitochondrion;ATP biosynthetic process;membrane;adenyl ribonucleotide binding;proton transmembrane transport			0	0	0	0	0	0	0	0	0	0	0	0	0	0	0	0	0	0	0	0	0	0	0	0	0	0	0	0	0	0	0	0	0		0	0	0	0	0
Solyc00g500263.1	SL4.0ch00	5899398	5901261	RNA-dependent RNA polymerase (AHRD V3.3 *** A0A2Z6JIR4_9VIRU);Dbxref=InterPro:IPR008686,Pfam:PF05919	XP_006364252.1 uncharacterized mitochondrial protein AtMg01110-like	1864	GO:0001172;GO:0003968;GO:0005739	transcription, RNA-templated;RNA-directed 5'-3' RNA polymerase activity;mitochondrion	EC:2.7;EC:2;EC:2.7.7.48;EC:2.7.7	Transferring phosphorus-containing groups;Transferases;RNA-directed RNA polymerase;Transferring phosphorus-containing groups	0	0	0	0	0	0	0	0	0	0	0	0	0	0	0	0	0	0	0	0	0	0	0	0	0	0	0	0	0	0	0	0	0		0	0	0	0	0
Solyc00g500264.1	SL4.0ch00	6072885	6118363	Unknown protein	WP_119912524.1hypothetical protein	22821					0	0.00428713	0	0	0	0	0	0	0	0	0	0	0	0	0	0	0	0	0	0	0	0	0	0	0	0	0	0	0	0	0	0	0		0	0	0	3.08e-08	0
Solyc00g500265.1	SL4.0ch00	6093116	6093497	Unknown protein	---NA---	342					0	0	0	0	0	0	0	0	0	0	0	0	0	0	0	0	0	0	0	0	0	0	0	0	0	0	0	0	0	0	0	0	0		0	0	0	0	0
Solyc00g500266.1	SL4.0ch00	6098331	6105911	Unknown protein	WP_119912524.1hypothetical protein	7513					0	0.00442067	0	0	0	0	0	0	0	0.00325561	0	0	0.00240229	0	0	0	0	0	0	0	0	0	0	0	0	0	0	0	0	0	0	0	0		0	0	0	0.0236192	0
Solyc00g500267.1	SL4.0ch00	6150279	6157947	Unknown protein	WP_119912524.1hypothetical protein	7587					0	0.0218819	0	0	0	0	0	0	0	0	0	0	0	0	0	0	0	0	0	0	0	0	0	0	0	0	0	0	0	0	0	0	0		0	0	0	0	0
Solyc00g500268.1	SL4.0ch00	6272999	6283350	Unknown protein	RJG37436.1hypothetical protein D1Z90_19795, partial	1296					0	0	0	0	0	0	0	0	0	0	0	0	0	0	0	0	0	0	0	0	0	0	0	0	0	0	0	0	0	0	0	0	0		0	0	0	0	0
Solyc00g500269.1	SL4.0ch00	6324020	6341295	Unknown protein	---NA---	1687					0	0	0	0	0	0	0	0	0	0	0	0	0	0	0	0	0	0	0	0	0	0	0	0	0	0	0	0	0	0	0	0	0		0	0	0	0	0
Solyc00g500270.1	SL4.0ch00	6341414	6343438	Unknown protein	---NA---	590					0	0	0	0	0	0	0	0	0	0	0	0	0	0	0	0	0	0	0	0	0	0	0	0	0	0	0	0	0	0	0	0	0		0	0	0	0	0
Solyc00g500271.1	SL4.0ch00	6397350	6398432	NADH-ubiquinone oxidoreductase chain 5 (AHRD V3.3 *** A0A0C5ARN6_HYONI);Dbxref=InterPro:IPR001750,Pfam:PF00361	YP_009121953.1NADH dehydrogenase subunit 5 (mitochondrion)	1083	GO:0005747;GO:0008137;GO:0009507;GO:0009579;GO:0015990;GO:0042773	mitochondrial respiratory chain complex I;NADH dehydrogenase (ubiquinone) activity;chloroplast;thylakoid;electron transport coupled proton transport;ATP synthesis coupled electron transport	EC:7.1.1.2;EC:1.6;EC:1;EC:1.6.5.11;EC:1.6.5;EC:7;EC:1.6.5.2	NADH:ubiquinone reductase (H(+)-translocating);Acting on NADH or NADPH;Oxidoreductases;NADH dehydrogenase (quinone);Acting on NADH or NADPH;Translocases;NAD(P)H dehydrogenase (quinone)	0	0	0	0	0	0	0	0	0	0	0	0	0	0	0	0	0	0	0	0	0	0	0	0	0	0	0	0	0	0	0	0	0		0	0	0	0	0
Solyc00g500272.1	SL4.0ch00	6399844	6400332	Cytochrome C oxidase subunit II-like%2C transmembrane domain-containing protein (AHRD V3.3 *** ATMG01280.1)	P92559.1RecName: Full=Uncharacterized mitochondrial protein AtMg01280; AltName: Full=ORF291	489	GO:0000287;GO:0004019;GO:0005525;GO:0005739;GO:0009507;GO:0016020;GO:0016491;GO:0022900;GO:0044208	magnesium ion binding;adenylosuccinate synthase activity;GTP binding;mitochondrion;chloroplast;membrane;oxidoreductase activity;electron transport chain;'de novo' AMP biosynthetic process	EC:1;EC:6.3;EC:6.3.4.4;EC:6	Oxidoreductases;Forming carbon-nitrogen bonds;Adenylosuccinate synthase;Ligases	0	0	0	0	0	0	0	0	0	0	0	0	0	0	0	0	0	0	0	0	0	0	0	0	0	0	0	0	0	0	0	0	0		0	0	0	0	0
Solyc00g500273.1	SL4.0ch00	6420357	6420697	Ribosomal protein S19 (AHRD V3.3 *** A0A290WKX2_SOLLC);Dbxref=InterPro:IPR002222,Pfam:PF00203;Ontology_term=GO:0003735,GO:0005840,GO:0006412	YP_009049818.1ribosomal protein S19 (mitochondrion)	341	GO:0000028;GO:0003723;GO:0003735;GO:0005763;GO:0006412	ribosomal small subunit assembly;RNA binding;structural constituent of ribosome;mitochondrial small ribosomal subunit;translation			0	0	0	0	0	0	0	0	0	0	0	0	0	0	0	0	0	0	0	0	0	0	0	0	0	0	0	0	0	0	0	0	0		0	0	0	0	0
Solyc00g500274.1	SL4.0ch00	6422007	6423834	Ribosomal protein S3 (AHRD V3.3 *** A0A290WKX3_SOLLC)	EEF27073.160S ribosomal protein L16, putative	1797	GO:0003735;GO:0005739;GO:0005840;GO:0006412;GO:0019843	structural constituent of ribosome;mitochondrion;ribosome;translation;rRNA binding			0	0	0	0	0	0	0	0	0	0	0	0	0	0	0	0	0	0	0	0	0	0	0	0	0	0	0	0	0	0	0	0	0		0	0	0	0	0
Solyc00g500275.1	SL4.0ch00	6424087	6424494	Cytochrome c oxidase subunit 2 (AHRD V3.3 *** A0A2G2X686_CAPBA);Dbxref=InterPro:IPR011759,Pfam:PF02790;Ontology_term=GO:0016021,GO:0022900	PHT52987.1cytochrome c oxidase subunit 2	408	GO:0003735;GO:0004129;GO:0005507;GO:0005743;GO:0005840;GO:0006412;GO:0016021;GO:0019843;GO:0042773;GO:0070469;GO:1902600	structural constituent of ribosome;cytochrome-c oxidase activity;copper ion binding;mitochondrial inner membrane;ribosome;translation;integral component of membrane;rRNA binding;ATP synthesis coupled electron transport;respirasome;proton transmembrane transport	EC:1;EC:1.9;EC:7.1.1.9;EC:7	Oxidoreductases;Acting on a heme group of donors;Cytochrome-c oxidase;Translocases	0	0	0	0	0	0	0	0	0	0	0	0	0	0	0	0	0	0	0	0	0	0	0	0	0	0	0	0	0	0	0	0	0		0	0	0	0	0
Solyc00g500276.1	SL4.0ch00	6426168	6426839	Cytochrome c oxidase subunit 2 (AHRD V3.3 *-* A0A0C5B2A3_HYONI)	PHU02102.1cytochrome c oxidase subunit 1	672	GO:0008152;GO:0009987;GO:0097159;GO:0110165;GO:1901363	metabolic process;cellular process;organic cyclic compound binding;cellular anatomical entity;heterocyclic compound binding			0	0	0	0	0	0	0	0	0	0	0	0	0	0	0	0	0	0	0	0	0	0	0	0	0	0	0	0	0	0	0	0	0		0	0	0	0	0
Solyc00g500277.1	SL4.0ch00	6427054	6427806	Heme exporter protein C (AHRD V3.3 *** A0A2S4LUD9_9BRAD);Dbxref=InterPro:IPR002541,Pfam:PF01578;Ontology_term=GO:0017004,GO:0020037	YP_009430455.1cytochrome c maturation protein CcmC (mitochondrion)	753	GO:0015232;GO:0015886;GO:0016021;GO:0017004;GO:0020037;GO:0031966	heme transmembrane transporter activity;heme transport;integral component of membrane;cytochrome complex assembly;heme binding;mitochondrial membrane	EC:7	Translocases	0	0	0	0	0	0	0	0	0	0	0	0	0	0	0	0	0	0	0	0	0	0	0	0	0	0	0	0	0	0	0	0	0		0	0	0	0	0
Solyc00g500278.1	SL4.0ch00	6451543	6453529	Protein TIC 214 (AHRD V3.3 *-* TI214_SOLTU);Dbxref=InterPro:IPR008896,Pfam:PF05758;Ontology_term=GO:0016021	AP_004987.1ycf1 protein (chloroplast)	1848	GO:0009706;GO:0015031;GO:0016021	chloroplast inner membrane;protein transport;integral component of membrane			0	0	0	0	0	0	0	0	0	0	0	0	0	0	0	0	0	0	0	0	0	0	0	0	0	0	0	0	0	0	0	0	0		0	0	0	0	0
Solyc00g500279.1	SL4.0ch00	6453550	6454382	Protein TIC 214 (AHRD V3.3 *-* TI214_SOLTU)	AP_004987.1ycf1 protein (chloroplast)	342	GO:0009536;GO:0016020	plastid;membrane			0	0	0	0	0	0	0	0	0	0	0	0	0	0	0	0	0	0	0	0	0	0	0	0	0	0	0	0	0	0	0	0	1.5831		0	0	2.1611	0	0
Solyc00g500280.1	SL4.0ch00	6457994	6459175	NAD(P)H-quinone oxidoreductase subunit H, chloroplastic (AHRD V3.3 *** A0A1S5SJX5_ORYVI)	YP_008563145.1NADH-plastoquinone oxidoreductase subunit 7 (chloroplast)	966	GO:0005886;GO:0008137;GO:0009535;GO:0019684;GO:0022900;GO:0048038;GO:0051287	plasma membrane;NADH dehydrogenase (ubiquinone) activity;chloroplast thylakoid membrane;photosynthesis, light reaction;electron transport chain;quinone binding;NAD binding	EC:7.1.1.2;EC:1.6;EC:1;EC:1.6.5.11;EC:1.6.5;EC:7;EC:1.6.5.2	NADH:ubiquinone reductase (H(+)-translocating);Acting on NADH or NADPH;Oxidoreductases;NADH dehydrogenase (quinone);Acting on NADH or NADPH;Translocases;NAD(P)H dehydrogenase (quinone)	0	0	0	0	0	0	0	0	0	0	0	0	0	0	0	0	0	0	0	0	0	0	0	0	0	0	0	0	0	0	0	0	0		0	0	0	0	0
Solyc00g500281.1	SL4.0ch00	6475315	6476082	Retrovirus-related Pol polyprotein from transposon TNT 1-94 (AHRD V3.3 *-* A0A2I0X5W4_9ASPA)	OIT08748.1retrovirus-related pol polyprotein from transposon tnt 1-94	768	GO:0003676;GO:0008270;GO:0015074	nucleic acid binding;zinc ion binding;DNA integration			0	0	0	0	0	0	0	0	0	0	0	0	0	0	0	0	0	0	0	0	0	0	0	0	0	0	0	0	0	0	0	0	0		0	0	0	0	0
Solyc00g500282.1	SL4.0ch00	6501940	6533300	Unknown protein	WP_104730803.1hypothetical protein	902					0	0.184363	0	0	0	0	0	0	0	0	0	0	0	0	0	0	0	0	0	0	0	0	0	0	0	0	0	0	0	0	0	0	0		0	0	0	0	0
Solyc00g500283.1	SL4.0ch00	6518936	6548871	Unknown protein	WP_104730803.1hypothetical protein	895					0	0.093111	0	0	0	0	0.0449537	0	0	0	0	0	0	0	0	0	0	0	0	0	0	0	0	0	0	0	0	0	0	0	0	0	0		0	0	0	0	0
Solyc00g500284.1	SL4.0ch00	6655184	6656548	Auxin-responsive GH3 family protein (AHRD V3.3 *-* A0A2U1NZC8_ARTAN)	XP_004248449.1jasmonic acid-amido synthetase JAR1-like	702	GO:0000166;GO:0005737;GO:0016881;GO:0102053;GO:0102057;GO:0102058	nucleotide binding;cytoplasm;acid-amino acid ligase activity;(-)-jasmonoyl-isoleucine synthetase activity;jasmonoyl-valine synthetase activity;jasmonoyl-leucine synthetase activity	EC:6.3;EC:6.3.2;EC:6	Forming carbon-nitrogen bonds;Forming carbon-nitrogen bonds;Ligases	0.944717	0	0	0	0.836968	0.0528393	0	0	0.953044	0.805597	0	0	0.079578	0.642856	0	0	1.07368	0	0	0	0.350263	0	0	0	0.483348	0	0	0	0	0.424935	0	0	0.224788		0	0	1.02286	1.7225	0
Solyc00g500285.1	SL4.0ch00	6656990	6657973	Auxin-responsive GH3 family protein (AHRD V3.3 *-* A0A2U1MJ34_ARTAN);Dbxref=InterPro:IPR004993,Pfam:PF03321	XP_004248449.1jasmonic acid-amido synthetase JAR1-like	522	GO:0005524;GO:0005737;GO:0006952;GO:0016881;GO:0102053;GO:0102057;GO:0102058	ATP binding;cytoplasm;defense response;acid-amino acid ligase activity;(-)-jasmonoyl-isoleucine synthetase activity;jasmonoyl-valine synthetase activity;jasmonoyl-leucine synthetase activity	EC:6.3;EC:6.3.2;EC:6	Forming carbon-nitrogen bonds;Forming carbon-nitrogen bonds;Ligases	0	0	0	0	0	0	0	0	0	0	0	0	0	0.060932	0	0	0	0	0	0	0	0	0	0	0	0	0	0	0	0	0	0	0		0	0	0	0	0
Solyc00g500286.1	SL4.0ch00	6695051	6695836	Auxin-responsive GH3 family protein (AHRD V3.3 *-* A0A2U1NZC8_ARTAN)	XP_010315059.1jasmonic acid-amido synthetase JAR1-like	786	GO:0005737;GO:0016881;GO:0102053;GO:0102057;GO:0102058	cytoplasm;acid-amino acid ligase activity;(-)-jasmonoyl-isoleucine synthetase activity;jasmonoyl-valine synthetase activity;jasmonoyl-leucine synthetase activity	EC:6.3;EC:6.3.2;EC:6	Forming carbon-nitrogen bonds;Forming carbon-nitrogen bonds;Ligases	0	0	0	0	0	0	0	0	0	0	0	0	0	0	0	0	0	0	0	0	0	0	0	0	0	0	0	0	0	0	0	0	0		0	0	0	0	0
Solyc00g500287.1	SL4.0ch00	6695868	6698863	Auxin-responsive GH3 family protein (AHRD V3.3 *-* A0A2U1MJ34_ARTAN);Dbxref=InterPro:IPR004993,Pfam:PF03321	XP_004248077.1jasmonic acid-amido synthetase JAR1-like	659	GO:0005737;GO:0016881	cytoplasm;acid-amino acid ligase activity	EC:6.3;EC:6.3.2;EC:6	Forming carbon-nitrogen bonds;Forming carbon-nitrogen bonds;Ligases	0.047262	0	0	0	0	0	0	0	0	0.048208	0	0	0	0	0	0	0	0	0	0	0	0	0	0	0	0	0	0	0	0	0	0	0		0	0	0	0	0
Solyc00g500288.1	SL4.0ch00	6827316	6831899	Unknown protein	WP_119912524.1hypothetical protein	4394					0	0.0154175	0	0	0	0	0	0	0	0	0	0	0	0	0	0	0	0	0	0	0	0	0	0	0	0	0	0	0	0	0	0	0		0	0	0	0	0
Solyc00g500289.1	SL4.0ch00	6847341	6851528	Unknown protein	WP_119912524.1hypothetical protein	1914					0	0.0188669	0	0	0	0	0	0	0	0	0	0	0	0	0	0	0	0	0	0	0	0	0	0	0	0	0	0	0	0	0	0	0		0	0	0	0	0
Solyc00g500290.1	SL4.0ch00	6863061	6870289	DNA-directed RNA polymerase subunit beta'' (AHRD V3.3 *** A0A1U8QCC7_CAPAN)	YP_008563078.1RNA polymerase beta' subunit (chloroplast)	6483	GO:0003677;GO:0003899;GO:0006351;GO:0008270;GO:0009507	DNA binding;DNA-directed 5'-3' RNA polymerase activity;transcription, DNA-templated;zinc ion binding;chloroplast	EC:2.7;EC:2;EC:2.7.7;EC:2.7.7.6	Transferring phosphorus-containing groups;Transferases;Transferring phosphorus-containing groups;DNA-directed RNA polymerase	0	0	0	0	0	0	0	0	0	0	0	0	0	0	0	0	0	0	0	0	0	0	0	0	0	0	0	0	0	0	0	0	0		0	0	0	0	0
Solyc00g500291.1	SL4.0ch00	6870653	6872343	30S ribosomal protein S2, chloroplastic (AHRD V3.3 *** I6N946_DATST);Dbxref=InterPro:IPR001865,Pfam:PF00318;Ontology_term=GO:0003735,GO:0005622,GO:0005840,GO:0006412	RDY14677.130S ribosomal protein S2, chloroplastic	1140	GO:0003735;GO:0003899;GO:0005488;GO:0006412;GO:0006754;GO:0006811;GO:0009507;GO:0016020;GO:0022627	structural constituent of ribosome;DNA-directed 5'-3' RNA polymerase activity;binding;translation;ATP biosynthetic process;ion transport;chloroplast;membrane;cytosolic small ribosomal subunit	EC:2.7;EC:2;EC:2.7.7;EC:2.7.7.6	Transferring phosphorus-containing groups;Transferases;Transferring phosphorus-containing groups;DNA-directed RNA polymerase	0	0	0	0	0	0	0	0	0	0	0	0	0	0	0	0	0	0	0	0	0	0	0	0	0	0	0	0	0	0	0	0	0		0	0	0	0	0
Solyc00g500292.1	SL4.0ch00	6875441	6876964	ATP synthase subunit alpha, chloroplastic (AHRD V3.3 *** I6N942_DATST)	YP_538833.1ATP synthase CF1 alpha subunit	1524	GO:0005524;GO:0009535;GO:0015986;GO:0043531;GO:0045261;GO:0046933;GO:0046961	ATP binding;chloroplast thylakoid membrane;ATP synthesis coupled proton transport;ADP binding;proton-transporting ATP synthase complex, catalytic core F(1);proton-transporting ATP synthase activity, rotational mechanism;proton-transporting ATPase activity, rotational mechanism	EC:7.1.3.1;EC:7.1.2.2;EC:6;EC:7	H(+)-exporting diphosphatase;H(+)-transporting two-sector ATPase;Ligases;Translocases	0	0	0	0	0	0	0	0	0	0	0	0	0	0	0	0	0	0	0	0	0	0	0	0	0	0	0	0	0	0	0	0	0		0	0	0	0	0
Solyc00g500293.1	SL4.0ch00	6878944	6879601	Photosystem II reaction center protein K (AHRD V3.3 *** A0A1U8QD48_CAPAN)	RDY14692.1Photosystem II reaction center protein K	345	GO:0009535;GO:0009539;GO:0015979;GO:0016021	chloroplast thylakoid membrane;photosystem II reaction center;photosynthesis;integral component of membrane			0	0	0	0	0	0	0	0	0	0	0	0	0	0	0	0	0	0	0	0	0	0	0	0	0	0	0	0	0	0	0	0	0		0	0	0	0	0
Solyc00g500294.1	SL4.0ch00	6879737	6885831	Unknown protein	CAA77800.1maturase (chloroplast)	1242	GO:0003723;GO:0006397;GO:0008033;GO:0008380;GO:0009507	RNA binding;mRNA processing;tRNA processing;RNA splicing;chloroplast			0	0	0	0	0	0	0	0	0	0	0	0	0	0	0	0	0	0	0	0	0	0	0	0	0	0	0	0	0	0	0	0	0		0	0	0	0	0
Solyc00g500295.1	SL4.0ch00	6883532	6885061	Maturase K (AHRD V3.3 *** A0A2G3DGH8_CAPCH);Dbxref=InterPro:IPR024942,Pfam:PF01824	YP_008563069.1maturase K (chloroplast)	1356	GO:0003723;GO:0005840;GO:0006397;GO:0008033;GO:0008380;GO:0009507	RNA binding;ribosome;mRNA processing;tRNA processing;RNA splicing;chloroplast			0	0	0	0	0	0	0	0	0	0	0	0	0	0	0	0	0	0	0	0	0	0	0	0	0	0	0	0	0	0	0	0	0		0	0	0	0	0
Solyc00g500296.1	SL4.0ch00	6885587	6886648	Photosystem II protein D1 (AHRD V3.3 *** A0A1U8QBZ9_CAPAN);Dbxref=InterPro:IPR000484,Pfam:PF00124;Ontology_term=GO:0009772,GO:0019684,GO:0045156	WP_042854949.1photosystem II q(b) protein	1062	GO:0003729;GO:0005506;GO:0005515;GO:0009523;GO:0009535;GO:0009635;GO:0009772;GO:0010242;GO:0010287;GO:0016021;GO:0016168;GO:0016682;GO:0018298;GO:0045156	mRNA binding;iron ion binding;protein binding;photosystem II;chloroplast thylakoid membrane;response to herbicide;photosynthetic electron transport in photosystem II;oxygen evolving activity;plastoglobule;integral component of membrane;chlorophyll binding;oxidoreductase activity, acting on diphenols and related substances as donors, oxygen as acceptor;protein-chromophore linkage;electron transpor…	EC:1.10;EC:1;EC:1.10.3.9;EC:1.10.3	Acting on diphenols and related substances as donors;Oxidoreductases;Photosystem II;Acting on diphenols and related substances as donors	0	0	0	0	0	0	0	0	0	0	0	0	0	0	0	0	0	0	0	0	0	0	0	0	0	0	0	0	0	0	0	0	0		0	0	0	0	0
Solyc00g500297.1	SL4.0ch00	6887343	6887771	50S ribosomal protein L2 (AHRD V3.3 *** H6T990_9CARY);Dbxref=InterPro:IPR022669,Pfam:PF03947;Ontology_term=GO:0003735,GO:0005840,GO:0006412	YP_817545.1ribosomal protein L2 (chloroplast)	429	GO:0003735;GO:0006412;GO:0009507;GO:0015934;GO:0016740;GO:0019843	structural constituent of ribosome;translation;chloroplast;large ribosomal subunit;transferase activity;rRNA binding	EC:2	Transferases	0	0	0	0	0	0	0	0	0	0	0	0	0	0	0	0	0	0	0	0	0	0	0	0	0	0	0	0	0	0	0	0	0		0	0	0	0	0
Solyc00g500298.1	SL4.0ch00	6888432	6888833	50S ribosomal protein L2, chloroplastic (AHRD V3.3 *** I6N9C2_DATST);Dbxref=InterPro:IPR022666,Pfam:PF00181;Ontology_term=GO:0003735,GO:0005840,GO:0006412	AJO25152.1ribosomal protein L2 (chloroplast)	402	GO:0002181;GO:0003735;GO:0005739;GO:0009507;GO:0016740;GO:0019843;GO:0022625	cytoplasmic translation;structural constituent of ribosome;mitochondrion;chloroplast;transferase activity;rRNA binding;cytosolic large ribosomal subunit	EC:2	Transferases	0	0	0	0	0	0	0	0	0	0	0	0	0	0	0	0	0	0	0	0	0	0	0	0	0	0	0	0	0	0	0	0	0		0	0	0	0	0
Solyc00g500299.1	SL4.0ch00	6893327	6899371	Ycf15 protein (AHRD V3.3 *-* J7H9P3_CAPAN);Dbxref=InterPro:IPR001750,Pfam:PF00361	YP_009170308.1NADH-plastoquinone oxidoreductase subunit 2 (chloroplast)	909	GO:0008137;GO:0009535;GO:0016021;GO:0019684;GO:0042773;GO:0048038	NADH dehydrogenase (ubiquinone) activity;chloroplast thylakoid membrane;integral component of membrane;photosynthesis, light reaction;ATP synthesis coupled electron transport;quinone binding	EC:7.1.1.2;EC:1.6;EC:1;EC:1.6.5.11;EC:1.6.5;EC:7;EC:1.6.5.2	NADH:ubiquinone reductase (H(+)-translocating);Acting on NADH or NADPH;Oxidoreductases;NADH dehydrogenase (quinone);Acting on NADH or NADPH;Translocases;NAD(P)H dehydrogenase (quinone)	0	0	0	0	0	0	0	0	0	0	0	0	0	0	0	0	0	0	0	0	0	0	0	0	0	0	0	0	0	0	0	0	0		0	0	0	0	0
Solyc00g500300.1	SL4.0ch00	6896527	6897808	Ycf15 protein (AHRD V3.3 *-* J7H9P3_CAPAN);Dbxref=InterPro:IPR001750,Pfam:PF00361	YP_009306514.1Ycf15 (chloroplast)	216	GO:0009507	chloroplast			0	0	0	0	0	0	0	0	0	0	0	0	0	0	0	0	0	0	0	0	0	0	0	0	0	0	0	0	0	0	0	0	0		0	0	0	0	0
Solyc00g500301.1	SL4.0ch00	6902314	6903732	Ycf15 (AHRD V3.3 *-* A0A346JLD3_9ASTE)	AXP24423.1hypothetical chloroplast RF15 (chloroplast)	501	GO:0009507	chloroplast			0	0	0	0	0	0	0	0	0	0	0	0	0	0	0	0	0	0	0	0	0	0	0	0	0	0	0	0	0	0	0	0	0		0	0	0	0	0
Solyc00g500302.1	SL4.0ch00	6934274	6934968	ATPase subunit 4 (AHRD V3.3 *** A0A0C5B288_HYONI);Dbxref=InterPro:IPR008688,Pfam:PF05405;Ontology_term=GO:0000276,GO:0015078,GO:0015986	YP_009430447.1ATP synthase subunit 4 (mitochondrion)	695	GO:0000276;GO:0015078;GO:0015986;GO:0016021	mitochondrial proton-transporting ATP synthase complex, coupling factor F(o);proton transmembrane transporter activity;ATP synthesis coupled proton transport;integral component of membrane	EC:7	Translocases	0	0	0	0	0	0	0	0	0	0	0	0	0	0	0	0	0	0	0	0	0	0	0	0	0	0	0	0	0	0	0	0	0		0	0	0	0	0
Solyc00g500303.1	SL4.0ch00	6943349	6944146	Cytochrome c oxidase subunit 3 (AHRD V3.3 *** A0A0C5BKQ0_9SOLA);Dbxref=InterPro:IPR000298,Pfam:PF00510;Ontology_term=GO:0015002,GO:0016020	YP_009049736.1cytochrome oxidase subunit 3 (mitochondrion)	798	GO:0004129;GO:0005739;GO:0006123;GO:0016021;GO:1902600	cytochrome-c oxidase activity;mitochondrion;mitochondrial electron transport, cytochrome c to oxygen;integral component of membrane;proton transmembrane transport	EC:1;EC:1.9;EC:7.1.1.9;EC:7	Oxidoreductases;Acting on a heme group of donors;Cytochrome-c oxidase;Translocases	0	0	0	0	0	0	0	0	0	0	0	0	0	0	0	0	0	0	0	0	0	0	0	0	0	0	0	0	0	0	0	0	0		0	0	0	0	0
Solyc00g500304.1	SL4.0ch00	6949035	6949742	Protein Ycf2 (AHRD V3.3 *-* A0A142DP97_9LAMI)	QAA95792.1Ycf2 (chloroplast)	708	GO:0005524;GO:0009570;GO:0016021	ATP binding;chloroplast stroma;integral component of membrane			0	0	0	0	0	0	0	0	0	0	0	0	0	0	0	0	0	0	0	0	0	0	0	0	0	0	0	0	0	0	0	0	0		0	0	0	0	0
Solyc00g500305.1	SL4.0ch00	6964865	6976032	Unknown protein	WP_119912524.1hypothetical protein	2233					0	0	0	0	0	0	0	0	0	0	0	0	0	0	0	0	0	0	0	0	0	0	0	0	0	0	0	0	0	0	0	0	0		0	0	0	0	0
Solyc00g500306.1	SL4.0ch00	6976692	6982452	Unknown protein	---NA---	420					0	0	0	0	0	0	0	0	0	0	0	0	0	0	0	0	0	0	0	0	0	0	0	0	0	0	0	0	0	0	0	0	0		0	0	0	0	0
Solyc00g500307.1	SL4.0ch00	6985225	6986167	Unknown protein	WP_119912524.1hypothetical protein	750					0	0	0	0	0	0	0	0	0	0	0	0	0	0	0	0	0	0	0	0	0	0	0	0	0	0	0	0	0	0	0	0	0		0	0	0	0	0
Solyc00g500308.1	SL4.0ch00	6991029	6997138	Unknown protein	RJG37436.1hypothetical protein D1Z90_19795, partial	851					0	0	0	0.0248413	0	0	0	0	0	0	0	0	0	0	0	0	0	0	0	0	0	0	0	0	0	0	0	0	0	0	0	0	0		0	0	0	0	0
Solyc00g500309.1	SL4.0ch00	7069853	7071680	Ribosomal protein S3 (AHRD V3.3 *** A0A290WKX3_SOLLC)	EEF27073.160S ribosomal protein L16, putative	1773	GO:0003735;GO:0005739;GO:0005840;GO:0006412;GO:0019843	structural constituent of ribosome;mitochondrion;ribosome;translation;rRNA binding			0	0	0	0	0	0	0	0	0	0	0	0	0	0	0.0360105	0.0284265	0	0	0	0	0	0	0	0	0	0	0	0	0	0	0	0	0		0	0	0	0	0.325231
Solyc00g500310.1	SL4.0ch00	7071933	7072340	Cytochrome c oxidase subunit 2 (AHRD V3.3 *** A0A2G2X686_CAPBA);Dbxref=InterPro:IPR011759,Pfam:PF02790;Ontology_term=GO:0016021,GO:0022900	PHT52987.1cytochrome c oxidase subunit 2	408	GO:0003735;GO:0004129;GO:0005507;GO:0005743;GO:0005840;GO:0006412;GO:0016021;GO:0019843;GO:0042773;GO:0070469;GO:1902600	structural constituent of ribosome;cytochrome-c oxidase activity;copper ion binding;mitochondrial inner membrane;ribosome;translation;integral component of membrane;rRNA binding;ATP synthesis coupled electron transport;respirasome;proton transmembrane transport	EC:1;EC:1.9;EC:7.1.1.9;EC:7	Oxidoreductases;Acting on a heme group of donors;Cytochrome-c oxidase;Translocases	0	0	0	0	0	0	0	0	0	0	0	0	0	0	0	0	0	0	0	0	0	0	0	0	0	0	0	0	0	0	0	0	0		0	0	0	0	0
Solyc00g500311.1	SL4.0ch00	7073776	7075802	Cytochrome c oxidase subunit 2 (AHRD V3.3 *-* A0A0C5B2A3_HYONI)	YP_009430455.1cytochrome c maturation protein CcmC (mitochondrion)	2027	GO:0015232;GO:0015886;GO:0016021;GO:0017004;GO:0020037;GO:0031966	heme transmembrane transporter activity;heme transport;integral component of membrane;cytochrome complex assembly;heme binding;mitochondrial membrane	EC:7	Translocases	0	0.0281213	0	0.032008	0	0.0330252	0.0268163	0.0586016	0.0216921	0.0103165	0.0132559	0.0269618	0	0.042328	0.0485083	0.0905032	0	0.0774106	0	0	0	0	0	0	0	0	0	0	0	0.0583236	0	0	0		0	0.281488	0.0561564	0	0.28
Solyc00g500312.1	SL4.0ch00	7079233	7083444	Cytochrome b (AHRD V3.3 *-* A0A2G3ARK2_CAPCH)	YP_009049703.1apocytochrome b (mitochondrion)	2463	GO:0005743;GO:0008121;GO:0022904;GO:0045275;GO:0046872;GO:1902600	mitochondrial inner membrane;ubiquinol-cytochrome-c reductase activity;respiratory electron transport chain;respiratory chain complex III;metal ion binding;proton transmembrane transport	EC:1.10;EC:1;EC:7;EC:7.1.1.8	Acting on diphenols and related substances as donors;Oxidoreductases;Translocases;Quinol--cytochrome-c reductase	0	0	0	0	0	0	0	0	0	0	0	0	0	0	0	0	0	0	0	0	0	0	0	0	0	0	0	0	0	0.0470835	0	0	0		0	0	0.0453339	0	0.226038
Solyc00g500313.1	SL4.0ch00	7210988	7211173	Unknown protein	P92563.1RecName: Full=Uncharacterized mitochondrial protein AtMg01330; AltName: Full=ORF107h	186	GO:0005739	mitochondrion			0	0	0	0	0	0	0	0	0	0	0	0	0	0	0	0	0	0	0	0	0	0	0	0	0	0	0	0	0	0	0	0	0		0	0	0	0	0
Solyc00g500314.1	SL4.0ch00	7211309	7212208	NADH dehydrogenase subunit 2 (AHRD V3.3 *-* A0A0C5B2A9_HYONI);Dbxref=InterPro:IPR001750,Pfam:PF00361	NP_064003.1orf300 gene product (mitochondrion)	789	GO:0000723;GO:0003678;GO:0005524;GO:0005739;GO:0006281;GO:0006310;GO:0009507;GO:0009579;GO:0016021;GO:0016491;GO:0016787;GO:0032508	telomere maintenance;DNA helicase activity;ATP binding;mitochondrion;DNA repair;DNA recombination;chloroplast;thylakoid;integral component of membrane;oxidoreductase activity;hydrolase activity;DNA duplex unwinding	EC:3.6.4.12;EC:1;EC:3	DNA helicase;Oxidoreductases;Hydrolases	0	0	0	0	0	0	0	0	0	0	0	0	0	0	0	0	0	0	0	0	0	0	0	0	0	0	0	0	0	0	0	0	0		0	0	0	0	0
Solyc00g500315.1	SL4.0ch00	7212217	7212907	LOW QUALITY PROTEIN: uncharacterized protein LOC112326444, partial (AHRD V3.3 *-* XP_024449890.1)	OIS95857.1 nadh-ubiquinone oxidoreductase chain 2	525	GO:0000724;GO:0003684;GO:0005662;GO:0005739;GO:0006268;GO:0006289;GO:0007004;GO:0016021;GO:0043047;GO:0051321	double-strand break repair via homologous recombination;damaged DNA binding;DNA replication factor A complex;mitochondrion;DNA unwinding involved in DNA replication;nucleotide-excision repair;telomere maintenance via telomerase;integral component of membrane;single-stranded telomeric DNA binding;meiotic cell cycle			0	0	0	0	0	0	0	0	0	0	0	0	0	0	0	0	0	0	0	0	0	0	0	0	0	0	0	0	0	0	0	0	0		0	0	0	0	0
Solyc00g500316.1	SL4.0ch00	7214608	7216342	NADH dehydrogenase subunit 2 (AHRD V3.3 *-* A0A060DER8_9GENT)	NP_064004.1orf107b gene product (mitochondrion)	693	GO:0005739;GO:0008137;GO:0009507;GO:0009579;GO:0016021;GO:0042773	mitochondrion;NADH dehydrogenase (ubiquinone) activity;chloroplast;thylakoid;integral component of membrane;ATP synthesis coupled electron transport	EC:7.1.1.2;EC:1.6;EC:1;EC:1.6.5.11;EC:1.6.5;EC:7;EC:1.6.5.2	NADH:ubiquinone reductase (H(+)-translocating);Acting on NADH or NADPH;Oxidoreductases;NADH dehydrogenase (quinone);Acting on NADH or NADPH;Translocases;NAD(P)H dehydrogenase (quinone)	0	0	0	0	0	0	0	0	0	0	0	0	0	0	0	0	0	0	0	0	0	0	0	0	0	0	0	0	0	0	0	0	0		0	0	0	0	0
Solyc00g500317.1	SL4.0ch00	7221272	7222354	NADH-ubiquinone oxidoreductase chain 5 (AHRD V3.3 *** A0A0C5ARN6_HYONI);Dbxref=InterPro:IPR001750,Pfam:PF00361	YP_009121953.1NADH dehydrogenase subunit 5 (mitochondrion)	1083	GO:0005747;GO:0008137;GO:0009507;GO:0009579;GO:0015990;GO:0042773	mitochondrial respiratory chain complex I;NADH dehydrogenase (ubiquinone) activity;chloroplast;thylakoid;electron transport coupled proton transport;ATP synthesis coupled electron transport	EC:7.1.1.2;EC:1.6;EC:1;EC:1.6.5.11;EC:1.6.5;EC:7;EC:1.6.5.2	NADH:ubiquinone reductase (H(+)-translocating);Acting on NADH or NADPH;Oxidoreductases;NADH dehydrogenase (quinone);Acting on NADH or NADPH;Translocases;NAD(P)H dehydrogenase (quinone)	0	0	0	0	0	0	0	0	0	0	0	0	0	0	0	0	0	0	0	0	0	0	0	0	0	0	0	0	0	0	0	0	0		0	0	0	0	0
Solyc00g500318.1	SL4.0ch00	7223766	7224254	Cytochrome C oxidase subunit II-like%2C transmembrane domain-containing protein (AHRD V3.3 *** ATMG01280.1)	P92559.1RecName: Full=Uncharacterized mitochondrial protein AtMg01280; AltName: Full=ORF291	489	GO:0000287;GO:0004019;GO:0005525;GO:0005739;GO:0009507;GO:0016020;GO:0016491;GO:0022900;GO:0044208	magnesium ion binding;adenylosuccinate synthase activity;GTP binding;mitochondrion;chloroplast;membrane;oxidoreductase activity;electron transport chain;'de novo' AMP biosynthetic process	EC:1;EC:6.3;EC:6.3.4.4;EC:6	Oxidoreductases;Forming carbon-nitrogen bonds;Adenylosuccinate synthase;Ligases	0	0	0	0	0	0	0	0	0	0	0	0	0	0	0	0	0	0	0	0	0	0	0	0	0	0	0	0	0	0	0	0	0		0	0	0	0	0
Solyc00g500319.1	SL4.0ch00	7319835	7325236	DNA-directed RNA polymerase subunit beta'' (AHRD V3.3 *** A0A1U8QCC7_CAPAN)	PRQ15716.1putative DNA-directed RNA polymerase (chloroplast)	4353	GO:0003677;GO:0003899;GO:0006351;GO:0008270;GO:0009507	DNA binding;DNA-directed 5'-3' RNA polymerase activity;transcription, DNA-templated;zinc ion binding;chloroplast	EC:2.7;EC:2;EC:2.7.7;EC:2.7.7.6	Transferring phosphorus-containing groups;Transferases;Transferring phosphorus-containing groups;DNA-directed RNA polymerase	0	0	0	0	0	0	0	0	0	0	0	0	0	0	0	0	0	0	0	0	0	0	0	0	0	0	0	0	0	0	0	0	0		0	0	0	0	0
Solyc00g500320.1	SL4.0ch00	7325462	7327152	Photosystem II protein D1 (AHRD V3.3 *** A0A1U8QBZ9_CAPAN);Dbxref=InterPro:IPR000484,Pfam:PF00124;Ontology_term=GO:0009772,GO:0019684,GO:0045156	RDY14677.130S ribosomal protein S2, chloroplastic	1140	GO:0003735;GO:0003899;GO:0005488;GO:0006412;GO:0006754;GO:0006811;GO:0009507;GO:0016020;GO:0022627	structural constituent of ribosome;DNA-directed 5'-3' RNA polymerase activity;binding;translation;ATP biosynthetic process;ion transport;chloroplast;membrane;cytosolic small ribosomal subunit	EC:2.7;EC:2;EC:2.7.7;EC:2.7.7.6	Transferring phosphorus-containing groups;Transferases;Transferring phosphorus-containing groups;DNA-directed RNA polymerase	0	0	0	0	0	0	0	0	0	0	0	0	0	0	0	0	0	0	0	0	0	0	0	0	0	0	0	0	0	0	0	0	0		0	0	0	0	0
Solyc00g500321.1	SL4.0ch00	7328310	7328711	ATP synthase subunit b, chloroplastic (AHRD V3.3 *** I6N943_DATST);Dbxref=InterPro:IPR002146,Pfam:PF00430;Ontology_term=GO:0015078,GO:0015986,GO:0045263	PHT59620.1ATP synthase subunit c, chloroplastic	225	GO:0008289;GO:0009535;GO:0015986;GO:0016021;GO:0045263;GO:0046933	lipid binding;chloroplast thylakoid membrane;ATP synthesis coupled proton transport;integral component of membrane;proton-transporting ATP synthase complex, coupling factor F(o);proton-transporting ATP synthase activity, rotational mechanism	EC:7.1.2.2;EC:6;EC:7	H(+)-transporting two-sector ATPase;Ligases;Translocases	0	0	0	0	0	0	0	0	0	0	0	0	0	0	0	0	0	0	0	0	0	0	0	0	0	0	0	0	0	0	0	0	0		0	0	0	0	0
Solyc00g500322.1	SL4.0ch00	7328954	7330194	ATP synthase subunit b, chloroplastic (AHRD V3.3 *** I6N943_DATST);Dbxref=InterPro:IPR002146,Pfam:PF00430;Ontology_term=GO:0015078,GO:0015986,GO:0045263	YP_009123143.1ATP synthase CF0 subunit I (chloroplast)	510	GO:0009535;GO:0015986;GO:0016021;GO:0045263;GO:0046933	chloroplast thylakoid membrane;ATP synthesis coupled proton transport;integral component of membrane;proton-transporting ATP synthase complex, coupling factor F(o);proton-transporting ATP synthase activity, rotational mechanism	EC:7.1.2.2;EC:6;EC:7	H(+)-transporting two-sector ATPase;Ligases;Translocases	0	0	0	0	0	0	0	0	0	0	0	0	0	0	0	0	0	0	0	0	0	0	0	0	0	0	0	0	0	0	0	0	0		0	0	0	0	0
Solyc00g500323.1	SL4.0ch00	7330250	7331868	ATP synthase subunit alpha, chloroplastic (AHRD V3.3 *** I6N942_DATST)	YP_538833.1ATP synthase CF1 alpha subunit	1619	GO:0005524;GO:0009535;GO:0015986;GO:0043531;GO:0045261;GO:0046933;GO:0046961	ATP binding;chloroplast thylakoid membrane;ATP synthesis coupled proton transport;ADP binding;proton-transporting ATP synthase complex, catalytic core F(1);proton-transporting ATP synthase activity, rotational mechanism;proton-transporting ATPase activity, rotational mechanism	EC:7.1.3.1;EC:7.1.2.2;EC:6;EC:7	H(+)-exporting diphosphatase;H(+)-transporting two-sector ATPase;Ligases;Translocases	0	0	0	0	0	0	0	0	0	0	0	0	0	0	0	0	0	0	0	0	0	0	0	0	0	0	0	0	0	0	0	0	0		0	0	0	0	0
Solyc00g500324.1	SL4.0ch00	7339547	7343102	Protein TIC 214 (AHRD V3.3 *** TI214_SOLTU);Dbxref=InterPro:IPR008896,Pfam:PF05758;Ontology_term=GO:0016021	AP_004987.1ycf1 protein (chloroplast)	3556	GO:0009706;GO:0015031;GO:0016021	chloroplast inner membrane;protein transport;integral component of membrane			0	0	0	0	0	0	0	0	0	0	0.00620757	0	0	0	0	0	0	0	0	0	0	0	0	0	0	0	0	0	0.0278764	0	0	0	0		0	0	0	0	0
Solyc00g500325.1	SL4.0ch00	7350993	7352411	Ycf15 (AHRD V3.3 *-* A0A346JLD3_9ASTE)	AXP24423.1hypothetical chloroplast RF15 (chloroplast)	501	GO:0009507	chloroplast			0	0	0	0	0	0	0	0	0	0	0	0	0	0	0	0	0	0	0	0	0	0	0	0	0	0	0	0	0	0	0	0	0		0	0	0	0	0
Solyc00g500326.1	SL4.0ch00	7356917	7358198	Ycf15 protein (AHRD V3.3 *-* J7H9P3_CAPAN);Dbxref=InterPro:IPR019645,Pfam:PF10705	YP_009306514.1Ycf15 (chloroplast)	216	GO:0009507	chloroplast			0	0	0	0	0	0	0	0	0	0	0	0	0	0	0	0	0	0	0	0	0	0	0	0	0	0	0	0	0	0	0	0	0		0	0	0	0	0
Solyc00g500327.1	SL4.0ch00	7358388	7365224	Protein Ycf2 (AHRD V3.3 *** A0A1Z1GA65_LITCN)	YP_008563132.1hypothetical chloroplast RF2 (chloroplast)	6624	GO:0005524;GO:0009570;GO:0009575;GO:0016021	ATP binding;chloroplast stroma;chromoplast stroma;integral component of membrane			0	0	0	0	0	0	0	0	0	0	0	0	0	0	0	0	0	0	0	0	0	0	0	0	0	0	0	0	0	0	0	0	0		0	0	0	0	0
Solyc00g500328.1	SL4.0ch00	7366863	7367639	Ribosomal protein L2, plastid (AHRD V3.3 *-* A0A2U1PJW3_ARTAN)	YP_009407225.1ribosomal protein L2 (chloroplast)	423	GO:0003735;GO:0006412;GO:0009507;GO:0015934;GO:0016740;GO:0019843	structural constituent of ribosome;translation;chloroplast;large ribosomal subunit;transferase activity;rRNA binding	EC:2	Transferases	0	0	0	0	0	0	0	0	0	0	0	0	0	0	0	0	0	0	0	0	0	0	0	0	0	0	0	0	0	0	0	0	0		0	0	0	0	0
Solyc00g500329.1	SL4.0ch00	7368077	7369138	Photosystem II protein D1 (AHRD V3.3 *** A0A1U8QBZ9_CAPAN);Dbxref=InterPro:IPR000484,Pfam:PF00124;Ontology_term=GO:0009772,GO:0019684,GO:0045156	WP_042854949.1photosystem II q(b) protein	1062	GO:0003729;GO:0005506;GO:0005515;GO:0009523;GO:0009535;GO:0009635;GO:0009772;GO:0010242;GO:0010287;GO:0016021;GO:0016168;GO:0016682;GO:0018298;GO:0045156	mRNA binding;iron ion binding;protein binding;photosystem II;chloroplast thylakoid membrane;response to herbicide;photosynthetic electron transport in photosystem II;oxygen evolving activity;plastoglobule;integral component of membrane;chlorophyll binding;oxidoreductase activity, acting on diphenols and related substances as donors, oxygen as acceptor;protein-chromophore linkage;electron transpor…	EC:1.10;EC:1;EC:1.10.3.9;EC:1.10.3	Acting on diphenols and related substances as donors;Oxidoreductases;Photosystem II;Acting on diphenols and related substances as donors	0	0	0	0	0	0	0	0	0	0	0	0	0	0	0	0	0	0	0	0	0	0	0	0	0	0	0	0	0	0	0	0	0		0	0	0	0	0
Solyc00g500330.1	SL4.0ch00	7369664	7371193	Maturase K (AHRD V3.3 *** A0A2G3DGH8_CAPCH);Dbxref=InterPro:IPR024942,Pfam:PF01824	YP_008563069.1maturase K (chloroplast)	1356	GO:0003723;GO:0005840;GO:0006397;GO:0008033;GO:0008380;GO:0009507	RNA binding;ribosome;mRNA processing;tRNA processing;RNA splicing;chloroplast			0	0	0	0	0	0	0	0	0	0	0	0	0	0	0	0	0	0	0	0	0	0	0	0	0	0	0	0	0	0	0	0	0		0	0	0	0	0
Solyc00g500331.1	SL4.0ch00	7375123	7375780	Photosystem II reaction center protein K (AHRD V3.3 *** A0A1U8QD48_CAPAN)	RDY14692.1Photosystem II reaction center protein K	294	GO:0009535;GO:0009539;GO:0015979;GO:0016021	chloroplast thylakoid membrane;photosystem II reaction center;photosynthesis;integral component of membrane			0	0	0	0	0	0	0	0	0	0	0	0	0	0	0	0	0	0	0	0	0	0	0	0	0	0	0	0	0	0	0	0	0		0	0	0	0	0
Solyc00g500332.1	SL4.0ch00	7377666	7379283	ATP synthase subunit alpha, chloroplastic (AHRD V3.3 *** I6N942_DATST)	YP_538833.1ATP synthase CF1 alpha subunit	1618	GO:0005524;GO:0009535;GO:0015986;GO:0043531;GO:0045261;GO:0046933;GO:0046961	ATP binding;chloroplast thylakoid membrane;ATP synthesis coupled proton transport;ADP binding;proton-transporting ATP synthase complex, catalytic core F(1);proton-transporting ATP synthase activity, rotational mechanism;proton-transporting ATPase activity, rotational mechanism	EC:7.1.3.1;EC:7.1.2.2;EC:6;EC:7	H(+)-exporting diphosphatase;H(+)-transporting two-sector ATPase;Ligases;Translocases	0	0	0	0	0	0	0	0	0	0	0	0	0	0	0	0	0	0	0	0	0	0	0	0	0	0	0	0	0	0	0	0	0		0	0	0	0	0
Solyc00g500333.1	SL4.0ch00	7379340	7380579	ATP synthase subunit b, chloroplastic (AHRD V3.3 *** I6N943_DATST)	YP_009123143.1ATP synthase CF0 subunit I (chloroplast)	495	GO:0009535;GO:0015986;GO:0016021;GO:0045263;GO:0046933	chloroplast thylakoid membrane;ATP synthesis coupled proton transport;integral component of membrane;proton-transporting ATP synthase complex, coupling factor F(o);proton-transporting ATP synthase activity, rotational mechanism	EC:7.1.2.2;EC:6;EC:7	H(+)-transporting two-sector ATPase;Ligases;Translocases	0	0	0	0	0	0	0	0	0	0	0	0	0	0	0	0	0	0	0	0	0	0	0	0	0	0	0	0	0	0	0	0	0		0	0	0	0	0
Solyc00g500334.1	SL4.0ch00	7380822	7381223	ATP synthase subunit c, chloroplastic (AHRD V3.3 *** A0A2G2XQ72_CAPBA)	PHT59620.1ATP synthase subunit c, chloroplastic	225	GO:0008289;GO:0009535;GO:0015986;GO:0016021;GO:0045263;GO:0046933	lipid binding;chloroplast thylakoid membrane;ATP synthesis coupled proton transport;integral component of membrane;proton-transporting ATP synthase complex, coupling factor F(o);proton-transporting ATP synthase activity, rotational mechanism	EC:7.1.2.2;EC:6;EC:7	H(+)-transporting two-sector ATPase;Ligases;Translocases	0	0	0	0	0	0	0	0	0	0	0	0	0	0	0	0	0	0	0	0	0	0	0	0	0	0	0	0	0	0	0	0	0		0	0	0	0	0
Solyc00g500335.1	SL4.0ch00	7382381	7383125	ATP synthase subunit a, chloroplastic (AHRD V3.3 *** J7H3L4_CAPAN);Dbxref=InterPro:IPR000568,Pfam:PF00119;Ontology_term=GO:0015078,GO:0015986,GO:0045263	YP_008563076.1ATP synthase CF0 subunit IV (chloroplast)	693	GO:0005886;GO:0009535;GO:0015986;GO:0016021;GO:0045263;GO:0046933	plasma membrane;chloroplast thylakoid membrane;ATP synthesis coupled proton transport;integral component of membrane;proton-transporting ATP synthase complex, coupling factor F(o);proton-transporting ATP synthase activity, rotational mechanism	EC:7.1.2.2;EC:6;EC:7	H(+)-transporting two-sector ATPase;Ligases;Translocases	0	0	0	0	0	0	0	0	0	0	0	0	0	0	0	0	0	0	0	0	0	0	0	0	0	0	0	0	0	0	0	0	0		0	0	0	0	0
Solyc00g500336.1	SL4.0ch00	7432879	7433631	Retrovirus-related Pol polyprotein from transposon TNT 1-94 (AHRD V3.3 *-* A0A2K3MZL8_TRIPR)	XP_015161264.1 uncharacterized mitochondrial protein AtMg00810-like	363					0	0	0	0	0	0	0	0	0	0	0	0	0	0	0	0	0	0	0	0	0	0	0	0	0	0	0	0	0	0	0	0	0		0	0	0	0	0
Solyc00g500337.1	SL4.0ch00	7446097	7446892	Retrovirus-related Pol polyprotein from transposon TNT 1-94 (AHRD V3.3 *-* A0A2K3MZL8_TRIPR)	XP_015161264.1 uncharacterized mitochondrial protein AtMg00810-like	796					0	0	0	0	0	0	0	0	0	0	0	0	0	0	0	0	0	0	0	0	0	0	0	0	0	0	0	0	0	0	0	0	0		0	0	0	0	0
Solyc00g500338.1	SL4.0ch00	7469165	7471116	Unknown protein	---NA---	739					0.0353577	0	0	0	0	0	0	0	0.110387	0	0	0	0.037054	0.113297	0	0	0	0	0	0	0	0	0	0	0.225064	0	0	0	0	0	0	0	0		0	0	0	0	0
Solyc00g500339.1	SL4.0ch00	7515789	7525561	Unknown protein	XP_015169995.1 syntaxin-71-like	1173	GO:0005739;GO:0008270;GO:0016491	mitochondrion;zinc ion binding;oxidoreductase activity	EC:1	Oxidoreductases	0	0	0	0	0	0	0	0	0	0	0	0	0	0	0	0	0	0	0	0	0	0	0	0	0	0	0	0	0	0	0	0	0		0	0	0	0	0
Solyc00g500340.1	SL4.0ch00	7525833	7526419	orf211 gene product (mitochondrion) (AHRD V3.3 --* NP_064093.1)	PWA59858.1ATP synthase subunit 1, mitochondrion (mitochondrion)	354					0	0	0	0	0	0	0	0	0	0	0	0	0	0	0	0	0	0	0	0	0	0	0	0	0	0	0	0	0	0	0	0	0		0	0	0	0	0
Solyc00g500341.1	SL4.0ch00	7526750	7527630	Unknown protein	---NA---	501					0	0	0	0	0	0	0	0	0	0	0	0	0	0	0	0	0	0	0	0	0	0	0	0	0	0	0	0	0	0	0	0	0		0	0	0	0	0
Solyc00g500342.1	SL4.0ch00	7527654	7528562	Unknown protein	AUS83325.1Atp1 (mitochondrion)	561	GO:0005524;GO:0005739;GO:0009507;GO:0016021;GO:0046034;GO:1902600	ATP binding;mitochondrion;chloroplast;integral component of membrane;ATP metabolic process;proton transmembrane transport			0	0	0	0	0	0	0	0	0	0	0	0	0	0	0	0	0	0	0	0	0	0	0	0	0	0	0	0	0	0	0	0	0		0	0	0	0	0
Solyc00g500343.1	SL4.0ch00	7528846	7529289	hypothetical protein (AHRD V3.3 *** ATMG00660.1)	XP_015163231.1 uncharacterized mitochondrial protein AtMg00660-like	444	GO:0005739	mitochondrion			0	0	0	0	0	0	0	0	0	0	0	0	0	0	0	0	0	0	0	0	0	0	0	0	0	0	0	0	0	0	0	0	0		0	0	0	0	0
Solyc00g500344.1	SL4.0ch00	7533515	7533793	ATP synthase subunit beta, chloroplastic (AHRD V3.3 *-* A0A2U1KL25_ARTAN)	YP_009159802.1Ycf68 protein (chloroplast)	255	GO:0005840;GO:0009507	ribosome;chloroplast			0	0	0	0	0	0	0	0	0	0	0	0	0	0	0	0	0	0	0	0	0	0	0	0	0	0	0	0	0	0	0	0	0		0	0	0	0	0
Solyc00g500345.1	SL4.0ch00	7538034	7541500	ATP synthase subunit alpha (AHRD V3.3 *** A0A2G3AS26_CAPCH)	YP_009430460.1ATP synthase subunit 1 (mitochondrion)	2409	GO:0005524;GO:0005739;GO:0009507;GO:0015986;GO:0043531;GO:0045261;GO:0046933	ATP binding;mitochondrion;chloroplast;ATP synthesis coupled proton transport;ADP binding;proton-transporting ATP synthase complex, catalytic core F(1);proton-transporting ATP synthase activity, rotational mechanism	EC:7.1.2.2;EC:6;EC:7	H(+)-transporting two-sector ATPase;Ligases;Translocases	0	0	0	0	0	0	0	0	0	0	0	0	0	0	0	0	0	0	0	0	0	0	0	0	0	0	0	0	0	0	0	0	0		0	0	0	0	0
Solyc00g500346.1	SL4.0ch00	7558050	7558889	Transport membrane protein (AHRD V3.3 *** A0A0C5ARU2_HYONI);Dbxref=InterPro:IPR002033,Pfam:PF00902;Ontology_term=GO:0016021	YP_009430459.1SecY-independent transporter protein (mitochondrion)	840	GO:0005739;GO:0008168;GO:0009977;GO:0016021;GO:0032259;GO:0033281;GO:0043953;GO:0065002	mitochondrion;methyltransferase activity;proton motive force dependent protein transmembrane transporter activity;integral component of membrane;methylation;TAT protein transport complex;protein transport by the Tat complex;intracellular protein transmembrane transport	EC:2.1;EC:2;EC:7;EC:2.1.1	Transferring one-carbon groups;Transferases;Translocases;Transferring one-carbon groups	0	0	0	0	0	0	0	0	0	0	0	0	0	0	0	0	0	0	0	0	0	0	0	0	0	0	0	0	0	0	0	0	0		0	0	0	0	0
Solyc00g500347.1	SL4.0ch00	7621051	7621518	Cytochrome c biogenesis FN (AHRD V3.3 *** A0A0C5B9X0_9SOLA);Dbxref=InterPro:IPR002541,Pfam:PF01578;Ontology_term=GO:0017004,GO:0020037	XP_027767956.1endochitinase A-like	402	GO:0000272;GO:0004568;GO:0005576;GO:0005773;GO:0006032;GO:0008061;GO:0016998;GO:0050832	polysaccharide catabolic process;chitinase activity;extracellular region;vacuole;chitin catabolic process;chitin binding;cell wall macromolecule catabolic process;defense response to fungus	EC:3.2;EC:3;EC:3.2.1.14;EC:3.2.1	Glycosylases;Hydrolases;Chitinase;Glycosylases	0	0	0	0	0	0	0	0	0	0	0	0	0	0	0	0	0	0	0	0	0	0	0	0	0	0	0	0	0	0	0	0	0		0	0	0	0	0
Solyc00g500348.1	SL4.0ch00	7657074	7658993	Cytochrome c biogenesis FN (AHRD V3.3 *** A0A0C5B9X0_9SOLA);Dbxref=InterPro:IPR002541,Pfam:PF01578;Ontology_term=GO:0017004,GO:0020037	YP_009430473.1cytochrome c maturation protein CcmFN (mitochondrion)	1827	GO:0005739;GO:0015232;GO:0015886;GO:0016021;GO:0017004;GO:0020037	mitochondrion;heme transmembrane transporter activity;heme transport;integral component of membrane;cytochrome complex assembly;heme binding	EC:7	Translocases	0	0	0	0	0	0	0	0	0	0	0	0	0	0	0	0	0	0	0	0	0	0	0	0	0	0	0	0	0	0	0	0	0		0	0	0	0	0
Solyc00g500349.1	SL4.0ch00	7661477	7662973	Cytochrome c oxidase subunit 1 (AHRD V3.3 *** A0A2G2YXI2_CAPAN);Dbxref=InterPro:IPR000883,Pfam:PF00115;Ontology_term=GO:0004129,GO:0009060,GO:0016021,GO:0020037,GO:0055114	CAA38535.1cytochrome oxidase subunit I (mitochondrion)	1497	GO:0004129;GO:0005751;GO:0006123;GO:0015990;GO:0016021;GO:0020037;GO:0046872	cytochrome-c oxidase activity;mitochondrial respiratory chain complex IV;mitochondrial electron transport, cytochrome c to oxygen;electron transport coupled proton transport;integral component of membrane;heme binding;metal ion binding	EC:1;EC:1.9;EC:7.1.1.9;EC:7	Oxidoreductases;Acting on a heme group of donors;Cytochrome-c oxidase;Translocases	0	0	0	0	0	0	0	0	0	0	0	0	0	0	0	0	0	0	0	0	0	0	0	0	0	0	0	0	0	0	0	0	0		0	0	0	0	0
Solyc00g500350.1	SL4.0ch00	7678241	7680300	RNA-dependent RNA polymerase (AHRD V3.3 *** A0A2Z6JIR4_9VIRU)	XP_006364252.1 uncharacterized mitochondrial protein AtMg01110-like	1863	GO:0005739;GO:0016779	mitochondrion;nucleotidyltransferase activity	EC:2.7;EC:2;EC:2.7.7	Transferring phosphorus-containing groups;Transferases;Transferring phosphorus-containing groups	0	0	0	0	0	0	0	0	0	0	0	0	0	0	0	0	0	0	0	0	0	0	0	0	0	0	0	0	0	0	0	0	0		0	0	0	0	0
Solyc00g500351.1	SL4.0ch00	7684493	7689166	Ribosomal protein S13 (AHRD V3.3 *-* A0A0C5B313_9SOLA)	XP_015167254.1 uncharacterized mitochondrial protein AtMg01010	2178	GO:0003735;GO:0005739;GO:0006412;GO:0015935;GO:0019843	structural constituent of ribosome;mitochondrion;translation;small ribosomal subunit;rRNA binding			0	0	0	0	0	0	0	0	0	0	0	0	0	0	0	0	0	0	0	0	0	0	0	0	0	0	0	0	0	0	0	0	0		0	0	0	0	0
Solyc00g500352.1	SL4.0ch00	7702104	7702834	Unknown protein	XP_027768667.1uncharacterized protein LOC107003539	506					0	0	0	0	0	0	0	0	0	0	0	0	0	0	0	0	0	0	0	0	0	0	0	0	0	0	0	0	0	0	0	0	0		0	0	0	0	0
Solyc00g500353.1	SL4.0ch00	7792148	7794788	Phenylalanine ammonia-lyase (AHRD V3.3 *** A0A2G2VZP0_CAPBA);Dbxref=InterPro:IPR001106,Pfam:PF00221	XP_025885606.1 phenylalanine ammonia-lyase-like	2374	GO:0005737;GO:0006559;GO:0009800;GO:0032991;GO:0045548	cytoplasm;L-phenylalanine catabolic process;cinnamic acid biosynthetic process;protein-containing complex;phenylalanine ammonia-lyase activity	EC:4.3.1.24;EC:4.3.1.25;EC:4.3;EC:4;EC:4.3.1	Phenylalanine ammonia-lyase;Phenylalanine/tyrosine ammonia-lyase;Carbon-nitrogen lyases;Lyases;Carbon-nitrogen lyases	0	0	0	0	0.00791287	0	0	0	0	0	0	0	1.77889	3.95805	5.40124	0.251472	0	0	0	0	0.0269326	0	0	0	0	0	0	0	0.0430373	0	0	0	0		0.184974	0	0	0	0
Solyc00g500354.1	SL4.0ch00	7800835	7801630	Retrovirus-related Pol polyprotein from transposon TNT 1-94 (AHRD V3.3 *-* A0A2K3MQM8_TRIPR)	XP_016505553.1 uncharacterized mitochondrial protein AtMg00810-like	796					0	0	0	0	0	0	0	0	0	0	0	0	0	0	0	0	0	0	0	0	0	0	0	0	0	0	0	0	0	0	0	0	0		0	0	0	0	0
Solyc00g500355.1	SL4.0ch00	7972934	7978840	Unknown protein	RAN86301.1hypothetical protein B5P41_30080, partial	490					0	0	0	0	0	0	0	0	0	0	0	0	0	0	0	0	0	0	0	0	0	0	0	0	0	0	0	0	0	0	0	0	0		0	0	0	0	0
Solyc00g500356.1	SL4.0ch00	7997240	8011815	Unknown protein	WP_104730803.1hypothetical protein	1101					0	0.251325	0	0	0	0	0.0346683	0.0229812	0	0	0	0	0.0420854	0	0	0	0	0	0	0	0	0	0	0	0	0	0	0	0	0	0	0	0		0	0	0	0	0
Solyc00g500357.1	SL4.0ch00	8023802	8024641	Transport membrane protein (AHRD V3.3 *** A0A0C5ARU2_HYONI);Dbxref=InterPro:IPR002033,Pfam:PF00902;Ontology_term=GO:0016021	YP_009430459.1SecY-independent transporter protein (mitochondrion)	840	GO:0005739;GO:0008168;GO:0009977;GO:0016021;GO:0032259;GO:0033281;GO:0043953;GO:0065002	mitochondrion;methyltransferase activity;proton motive force dependent protein transmembrane transporter activity;integral component of membrane;methylation;TAT protein transport complex;protein transport by the Tat complex;intracellular protein transmembrane transport	EC:2.1;EC:2;EC:7;EC:2.1.1	Transferring one-carbon groups;Transferases;Translocases;Transferring one-carbon groups	0	0	0	0	0	0	0	0	0	0	0	0	0	0	0	0	0	0	0	0	0	0	0	0	0	0	0	0	0	0	0	0	0		0	0	0	0	0
Solyc00g500358.1	SL4.0ch00	8041191	8042726	ATP synthase subunit alpha (AHRD V3.3 *** A0A2H4NB27_SOLLC)	YP_009430460.1ATP synthase subunit 1 (mitochondrion)	1536	GO:0005524;GO:0005739;GO:0009507;GO:0015986;GO:0043531;GO:0045261;GO:0046933	ATP binding;mitochondrion;chloroplast;ATP synthesis coupled proton transport;ADP binding;proton-transporting ATP synthase complex, catalytic core F(1);proton-transporting ATP synthase activity, rotational mechanism	EC:7.1.2.2;EC:6;EC:7	H(+)-transporting two-sector ATPase;Ligases;Translocases	0	0	0	0	0	0	0	0	0	0	0	0	0	0	0	0	0	0	0	0	0	0	0	0	0	0	0	0	0	0	0	0	0		0	0	0	0	0
Solyc00g500359.1	SL4.0ch00	8042987	8043394	Cytochrome c oxidase subunit 2 (AHRD V3.3 *** A0A2G2X686_CAPBA);Dbxref=InterPro:IPR011759,Pfam:PF02790;Ontology_term=GO:0016021,GO:0022900	PHT52987.1cytochrome c oxidase subunit 2	408	GO:0003735;GO:0004129;GO:0005507;GO:0005743;GO:0005840;GO:0006412;GO:0016021;GO:0019843;GO:0042773;GO:0070469;GO:1902600	structural constituent of ribosome;cytochrome-c oxidase activity;copper ion binding;mitochondrial inner membrane;ribosome;translation;integral component of membrane;rRNA binding;ATP synthesis coupled electron transport;respirasome;proton transmembrane transport	EC:1;EC:1.9;EC:7.1.1.9;EC:7	Oxidoreductases;Acting on a heme group of donors;Cytochrome-c oxidase;Translocases	0	0	0	0	0	0	0	0	0	0	0	0	0	0	0	0	0	0	0	0	0	0	0	0	0	0	0	0	0	0	0	0	0		0	0	0	0	0
Solyc00g500360.1	SL4.0ch00	8045068	8045739	Cytochrome c oxidase subunit 2 (AHRD V3.3 *-* A0A0C5B2A3_HYONI)	PHU02102.1cytochrome c oxidase subunit 1	672	GO:0008152;GO:0009987;GO:0097159;GO:0110165;GO:1901363	metabolic process;cellular process;organic cyclic compound binding;cellular anatomical entity;heterocyclic compound binding			0	0	0	0	0	0	0	0	0	0	0	0	0	0	0	0	0	0	0	0	0	0	0	0	0	0	0	0	0	0	0	0	0		0	0	0	0	0
Solyc00g500361.1	SL4.0ch00	8070651	8071690	NADH-ubiquinone oxidoreductase chain 3 (AHRD V3.3 *-* A0A2G2V3C2_CAPBA)	PHT27475.1NADH-ubiquinone oxidoreductase chain 3	867	GO:0008137;GO:0016021;GO:0022900;GO:0031966;GO:0070469	NADH dehydrogenase (ubiquinone) activity;integral component of membrane;electron transport chain;mitochondrial membrane;respirasome	EC:7.1.1.2;EC:1.6;EC:1;EC:1.6.5.11;EC:1.6.5;EC:7;EC:1.6.5.2	NADH:ubiquinone reductase (H(+)-translocating);Acting on NADH or NADPH;Oxidoreductases;NADH dehydrogenase (quinone);Acting on NADH or NADPH;Translocases;NAD(P)H dehydrogenase (quinone)	0	0.0485117	0	0	0	0	0	0	0	0	0	0	0	0.0293844	0	0	0	0	0	0	0	0	0	0	0	0	0	0	0	0	0	0	0		0	0	0	0	0
Solyc00g500362.1	SL4.0ch00	8085726	8087102	Ribosomal protein L5 (AHRD V3.3 *** A0A290WL59_SOLLC);Dbxref=InterPro:IPR001209,Pfam:PF00253;Ontology_term=GO:0003735,GO:0005622,GO:0005840,GO:0006412	CAA60171.1ribosomal protein L5 (mitochondrion)	1185	GO:0003723;GO:0003735;GO:0005739;GO:0006412;GO:0022625	RNA binding;structural constituent of ribosome;mitochondrion;translation;cytosolic large ribosomal subunit			0	0	0	0	0	0	0	0	0	0	0	0	0	0	0	0	0	0	0	0	0	0	0	0	0	0	0	0	0	0	0	0	0		0	0	0	0	0
Solyc00g500363.1	SL4.0ch00	8087104	8087411	Ribosomal protein L5 (AHRD V3.3 *** A0A290WL59_SOLLC);Dbxref=InterPro:IPR001209,Pfam:PF00253;Ontology_term=GO:0003735,GO:0005622,GO:0005840,GO:0006412	ALE29228.1ribosomal protein S14 (mitochondrion)	243	GO:0003735;GO:0006412;GO:0015935	structural constituent of ribosome;translation;small ribosomal subunit			0	0	0	0	0	0	0	0	0	0	0	0	0	0	0	0	0	0	0	0	0	0	0	0	0	0	0	0	0	0	0	0	0		0	0	0	0	0
Solyc00g500364.1	SL4.0ch00	8088757	8089938	Cytochrome b (AHRD V3.3 *** A0A2G3ARK2_CAPCH)	YP_009049703.1apocytochrome b (mitochondrion)	966	GO:0005743;GO:0008121;GO:0022904;GO:0045275;GO:0046872;GO:1902600	mitochondrial inner membrane;ubiquinol-cytochrome-c reductase activity;respiratory electron transport chain;respiratory chain complex III;metal ion binding;proton transmembrane transport	EC:1.10;EC:1;EC:7;EC:7.1.1.8	Acting on diphenols and related substances as donors;Oxidoreductases;Translocases;Quinol--cytochrome-c reductase	0	0	0	0	0	0	0	0	0	0	0	0	0	0	0	0	0	0	0	0	0	0	0	0	0	0	0	0	0	0	0	0	0		0	0	0	0	0
Solyc00g500365.1	SL4.0ch00	8371896	8390021	Unknown protein	---NA---	591					0	0	0	0	0	0	0	0	0	0	0	0	0	0	0	0	0	0	0	0	0	0	0	0	0	0	0	0	0	0	0	0	0		0	0	0	0	0
Solyc00g500366.1	SL4.0ch00	8445497	8449160	Unknown protein	WP_104730803.1hypothetical protein	919					0	0	0	0	0	0	0	0	0	0	0	0	0	0	0	0	0	0	0	0	0	0	0	0	0	0	0	0	0	0	0	0	0		0	0	0	0	0
Solyc00g500367.1	SL4.0ch00	8465313	8470735	Unknown protein	WP_104730803.1hypothetical protein	396					0	0	0	0	0	0	0	0	0	0	0	0	0	0	0	0	0	0	0	0	0	0	0	0	0	0	0	0	0	0	0	0	0		0	0	0	0	0
Solyc00g500368.1	SL4.0ch00	8476400	8481146	Unknown protein	WP_119912524.1hypothetical protein	3425					0	0	0	0	0	0	0	0	0	0	0	0	0	0	0	0	0	0	0	0	0	0	0	0	0	0	0	0	0	0	0	0	0		0	0	0	0	0
Solyc00g500369.1	SL4.0ch00	8481234	8489347	Unknown protein	WP_119912524.1hypothetical protein	453					0	0	0	0	0	0	0	0	0	0	0	0	0	0	0	0	0	0	0	0	0	0	0	0	0	0	0	0	0	0	0	0	0		0	0	0	0	0
Solyc00g500370.1	SL4.0ch00	8493114	8494031	Unknown protein	WP_119912524.1hypothetical protein	837					0	0	0	0	0	0	0	0	0	0	0	0	0	0	0	0	0	0	0	0	0	0	0	0	0	0	0	0	0	0	0	0	0		0	0	0	0	0
Solyc00g500371.1	SL4.0ch00	8498304	8499216	Unknown protein	WP_119912524.1hypothetical protein	306					0	0	0	0	0	0	0	0	0	0	0	0	0	0	0	0	0	0	0	0	0	0	0	0	0	0	0	0	0	0	0	0	0		0	0	0	0	0
Solyc00g500372.1	SL4.0ch00	8515501	8516616	Unknown protein	WP_119912524.1hypothetical protein	864					0	0	0	0	0	0	0	0	0	0	0	0	0	0	0	0	0	0	0	0	0	0	0	0	0	0	0	0	0	0	0	0	0		0	0	0	0	0
Solyc00g500373.1	SL4.0ch00	8612096	8614158	Magnesium transporter CorA-like family protein (AHRD V3.3 *-* A0A2K3P294_TRIPR)	XP_016486558.1 zinc transport protein ZntB-like isoform X1	1429	GO:0016021;GO:0030001;GO:0046873;GO:0055085	integral component of membrane;metal ion transport;metal ion transmembrane transporter activity;transmembrane transport	EC:7	Translocases	0	0	0	0	0	0	0	0	0	0.0193807	0	0	0.21725	0.209238	0.0596074	0.0703	0	0	0	0.191905	0	0.129931	0.220605	0	0	0	0	0	0	0	0	0	0		0	0	0	0	0
Solyc00g500374.1	SL4.0ch00	8651685	8656070	Unknown protein	WP_119912524.1hypothetical protein	1024					0	0	0	0	0	0	0	0	0	0	0	0	0	0	0	0	0	0	0	0	0	0	0	0	0	0	0	0	0	0	0	0	0		0	0	0	0	0
Solyc00g500375.1	SL4.0ch00	8663826	8672871	Unknown protein	WP_119912524.1hypothetical protein	4999					0	0	0	0	0	0	0	0	0	0	0	0	0	0	0	0	0	0	0	0	0	0	0	0	0	0	0	0	0	0	0	0	0		0	0	0	0	0
Solyc00g500376.1	SL4.0ch00	8788406	8792192	Unknown protein	---NA---	428					0	0	0	0	0	0	0	0	0	0	0	0	0	0	0	0	0	0	0	0	0	0	0	0	0	0	0	0	0	0	0	0	0		0	0	0	0	0
Solyc00g500377.1	SL4.0ch00	8815889	8817757	Unknown protein	---NA---	1147					0	0	0	0	0	0	0	0	0	0	0	0	0	0	0	0	0	0	0	0	0	0	0	0	0	0	0	0	0	0	0	0	0		0	0	0	0	0
Solyc00g500378.1	SL4.0ch00	8859557	8860080	Unknown protein	XP_016474392.1 stress response protein NST1-like	286					0	0	0	0	0	0	0	0	0	0	0	0	0.219822	0	0	0	0	0	0	0	0	0	0	0	0	0	0	0	0	0	0	0	0		0	0	1.12961	0	0
Solyc00g500379.1	SL4.0ch00	8907535	8922087	Unknown protein	KYP76013.1Retrovirus-related Pol polyprotein from transposon TNT 1-94	633					0	0.0440247	0	0	0	0	0	0	0	0.04358	0	0	0	0	0	0	0	0	0	0	0	0	0	0	0	0	0	0	0	0	0	0	0		0	0	0	0	0
Solyc00g500380.1	SL4.0ch00	8911340	8911540	Unknown protein	---NA---	201					0	0	0	0	0	0	0	0	0	0	0	0	0	0	0	0	0	0	0	0	0	0	0	0	0	0	0	0	0	0	0	0	0		0	0	0	0	0
Solyc00g500381.1	SL4.0ch00	8911640	8935518	Unknown protein	---NA---	860					0	0	0	0	0	0	0	0	0	0	0	0	0	0	0	0	0	0	0	0	0	0	0	0	0	0	0	0	0	0	0	0	0		0	0	0	0	0
Solyc00g500382.1	SL4.0ch00	9020166	9032500	Unknown protein	---NA---	618					0	0	0	0	0	0	0	0	0	0	0	0	0	0	0	0	0	0	0	0	0	0	0	0	0	0	0	0	0	0	0	0	0		0	0	0	0	0
Solyc00g500383.1	SL4.0ch00	9036490	9036969	Unknown protein	---NA---	243					0	0	0	0	0	0	0	0	0	0	0	0	0	0	0	0	0	0	0	0	0	0	0	0	0	0	0	0	0	0	0	0	0		0	0	0	0	0
Solyc00g500384.1	SL4.0ch00	9049743	9074437	Unknown protein	---NA---	1695					0	0	0	0	0	0	0	0	0	0	0	0	0	0	0.0197619	0	0	0	0	0	0	0	0	0	0	0	0	0	0	0	0	0	0		0	0	0	0	0
Solyc00g500385.1	SL4.0ch00	9049949	9057592	Unknown protein	---NA---	572					0	0	0	0	0	0	0	0	0	0	0	0	0	0	0	0	0	0	0	0	0	0	0	0	0	0	0	0	0	0	0	0	0		0	0	0	0	0
Solyc00g500386.1	SL4.0ch00	9064630	9065624	Unknown protein	---NA---	249					0	0	0	0	0	0	0	0	0	0	0	0	0	0	0	0	0	0	0	0	0	0	0	0	0	0	0	0	0	0	0	0	0		0	0	0	0	0
Solyc00g500387.1	SL4.0ch00	9065894	9066737	Unknown protein	---NA---	486					0	0	0	0	0	0	0	0	0	0	0	0	0	0	0	0	0	0	0	0	0	0	0	0	0	0	0	0	0	0	0	0	0		0	0	0	0	0
Solyc00g500388.1	SL4.0ch00	9079083	9080047	Unknown protein	WP_119912524.1hypothetical protein	858					0	0	0	0	0	0	0	0	0	0	0	0	0	0	0	0	0	0	0	0	0	0	0	0	0	0	0	0	0	0	0	0	0		0	0	0	0	0
Solyc00g500389.1	SL4.0ch00	9111103	9112323	Unknown protein	---NA---	237					0	0	0	0	0	0	0	0	0	0	0	0	0	0	0	0	0	0	0	0	0	0	0	0	0	0	0	0	0	0	0	0	0		0	0	0	0	0
Solyc00g500390.1	SL4.0ch00	9136939	9137519	zinc finger CCCH domain-containing protein 24 (AHRD V3.3 --* XP_022001075.1)	---NA---	528					0	0	0	0	0	0	0	0	0	0	0	0	0	0	0	0	0	0	0	0	0	0	0	0	0	0	0	0	0	0	0	0	0		0	0	0	0	0
Solyc00g500391.1	SL4.0ch00	9137689	9138161	Unknown protein	---NA---	393					0	0	0	0	0	0	0	0	0	0	0	0	0	0	0	0	0	0	0	0	0	0	0	0	0	0	0	0	0	0	0	0	0		0	0	0	0	0
Solyc00g500392.1	SL4.0ch00	9148577	9149199	Unknown protein	---NA---	465					0	0	0	0	0	0	0	0	0	0	0	0	0	0	0	0	0	0	0	0	0	0	0	0	0	0	0	0	0	0	0	0	0		0	0	0	0	0
Solyc00g500393.1	SL4.0ch00	9155251	9155532	Unknown protein	---NA---	282					0	0	0	0	0	0	0	0	0	0	0	0	0	0	0	0	0	0	0	0	0	0	0	0	0	0	0	0	0	0	0	0	0		0	0	0	0	0
Solyc00g500394.1	SL4.0ch00	9163194	9169787	Unknown protein	---NA---	540					0	0	0	0	0	0	0	0	0	0	0	0	0	0	0	0	0	0	0	0	0	0	0	0	0	0	0	0	0	0	0	0	0		0	0	0	0	0
Solyc00g500395.1	SL4.0ch00	9170082	9181257	Unknown protein	---NA---	3502					0	0	0	0	0	0	0	0	0	0	0	0	0	0	0	0	0	0	0	0	0	0	0	0	0	0	0	0	0	0	0	0	0		0	0	0	0	0
Solyc00g500396.1	SL4.0ch00	9176882	9181257	Unknown protein	---NA---	4287					0	0	0	0	0	0	0	0	0	0	0	0	0	0	0	0	0	0	0	0	0	0	0	0	0	0	0	0	0	0	0	0	0		0	0	0	0	0
Solyc00g500397.1	SL4.0ch00	9202722	9207365	Unknown protein	WP_119912524.1hypothetical protein	4464					0	0.0075822	0	0	0	0	0	0	0	0	0	0	0	0	0	0	0	0	0	0	0	0	0	0	0	0	0	0	0	0	0	0	0		0	0	0	0	0
Solyc00g500398.1	SL4.0ch00	9210414	9230266	Unknown protein	WP_119912524.1hypothetical protein	5306					0	0.0063317	0	0	0	0	0	0	0	0	0	0	0	0	0	0	0	0	0	0	0	0	0	0	0	0	0	0	0	0	0	0	0		0	0	0	0	0
Solyc00g500399.1	SL4.0ch00	9236845	9237250	Unknown protein	---NA---	318					0	0	0	0	0	0	0	0	0	0	0	0	0	0	0	0	0	0	0	0	0	0	0	0	0	0	0	0	0	0	0	0	0		0	0	0	0	0
Solyc00g500400.1	SL4.0ch00	9239428	9239799	Unknown protein	WP_119912524.1hypothetical protein	276					0	0	0	0	0	0	0	0	0	0	0	0	0	0	0	0	0	0	0	0	0	0	0	0	0	0	0	0	0	0	0	0	0		0	0	0	0	0
Solyc00g500401.1	SL4.0ch00	9248706	9249129	Unknown protein	---NA---	252					0	0	0	0	0	0	0	0	0	0	0	0	0	0	0	0	0	0	0	0	0	0	0	0	0	0	0	0	0	0	0	0	0		0	0	0	0	0
Solyc00g500402.1	SL4.0ch00	9253917	9254395	Unknown protein	---NA---	324					0	0	0	0	0	0	0	0	0	0	0	0	0	0	0	0	0	0	0	0	0	0	0	0	0	0	0	0	0	0	0	0	0		0	0	0	0	0
Solyc00g500403.1	SL4.0ch00	9255055	9255504	Unknown protein	WP_119912524.1hypothetical protein	363					0	0	0	0	0	0	0	0	0	0	0	0	0	0	0	0	0	0	0	0	0	0	0	0	0	0	0	0	0	0	0	0	0		0	0	0	0	0
Solyc00g500404.1	SL4.0ch00	9361781	9372198	Unknown protein	WP_119912524.1hypothetical protein	6649					0	0.005013	0	0	0	0	0	0	0	0	0	0	0.00315144	0	0	0	0	0	0	0	0	0	0	0	0	0	0	0	0	0	0	0	0		0	0	0	0	0
Solyc00g500405.1	SL4.0ch00	9384708	9385325	Disease resistance protein (TIR-NBS-LRR class) family (AHRD V3.3 *-* A0A2U1N0W2_ARTAN)	XP_025888012.1TMV resistance protein N	480					0	0	0	0	0	0	0	0	0	0	0	0	0	0	0	0	0	0	0	0	0	0	0	0	0	0	0	0	0	0	0	0	0		0	0	0	0	0
Solyc00g500406.1	SL4.0ch00	9385352	9387880	Disease resistance protein (TIR-NBS-LRR class) (AHRD V3.3 *-* A0A2K3PDT8_TRIPR)	XP_025888012.1TMV resistance protein N	1665					0	0	0	0	0	0	0	0	0	0	0	0	0	0	0	0	0	0	0	0	0	0	0	0	0	0	0	0	0	0	0	0	0		0	0	0	0	0
Solyc00g500407.1	SL4.0ch00	9446249	9451116	Unknown protein	WP_119912524.1hypothetical protein	596					0	0	0	0	0	0	0	0	0	0	0	0	0	0	0	0	0	0	0	0	0	0	0	0	0	0	0	0	0	0	0	0	0		0	0	0	0	0
Solyc00g500408.1	SL4.0ch00	9612002	9614214	Unknown protein	WP_119912524.1hypothetical protein	1468					0	0	0	0	0	0	0	0	0	0	0	0	0	0	0	0	0	0	0	0	0	0	0	0	0	0	0	0	0	0	0	0	0		0	0	0	0	0
Solyc00g500409.1	SL4.0ch00	9631687	9632458	Unknown protein	RJG37436.1hypothetical protein D1Z90_19795, partial	360					0	0	0	0	0	0	0	0.089978	0	0	0	0	0	0	0	0	0	0	0	0	0	0	0	0	0	0	0	0	0	0	0	0	0		0	0	0	0	0
Solyc01g004000.1	SL4.0ch01	279	743	Unknown protein	---NA---	465					0	0.122286	0	0	0	0	0	0	0	0	0	0	0	0	0	0	0	0	0	0	0	0	0	0	0	0	0	0	0	0	0	0	0		0	0	0	0	0
Solyc01g004002.1	SL4.0ch01	1173	10502	Unknown protein	---NA---	1800					0	0.0606353	0	0	0.0107529	0	0.0195163	0	0	0	0	0	0.0127069	0	0	0	0	0	0	0	0	0	0	0	0	0	0	0	0	0	0	0	0		0	0	0	0	0
Solyc01g004004.1	SL4.0ch01	2296	16278	Unknown protein	---NA---	282					0	0	0	0	0	0	0	0	0	0	0	0	0	0	0	0	0	0	0	0	0	0	0	0	0	0	0	0	0	0	0	0	0		0	0	0	0	0
Solyc01g004006.1	SL4.0ch01	11625	13411	Unknown protein	---NA---	306					0	0	0	0	0	0	0	0	0	0	0	0	0	0	0	0	0	0	0	0	0	0	0	0	0	0	0	0	0	0	0	0	0		0	0	0	0	0
Solyc01g004008.1	SL4.0ch01	13628	16262	Unknown protein	---NA---	798					0	0.0541153	0	0	0	0	0	0	0	0	0	0	0	0	0	0	0	0	0	0	0	0	0	0	0	0	0	0	0	0	0	0	0		0	0	0	0	0
Solyc01g005000.3	SL4.0ch01	28670	30895	Glutamate decarboxylase (AHRD V3.3 *** B1Q3F2_SOLLC);Dbxref=InterPro:IPR002129,Pfam:PF00282;Ontology_term=GO:0016831,GO:0019752,GO:0030170	NP_001233827.1glutamate decarboxylase isoform3	1756	GO:0004351;GO:0005829;GO:0006538;GO:0030170	glutamate decarboxylase activity;cytosol;glutamate catabolic process;pyridoxal phosphate binding	EC:4.1.1;EC:4.1.1.15;EC:4.1;EC:4	Carbon-carbon lyases;Glutamate decarboxylase;Carbon-carbon lyases;Lyases	97.6461	21.542	2.41861	3.11085	58.4677	13.4945	4.90334	2.4615	85.1452	33.979	4.29862	2.02344	20.2616	29.1034	4.57825	2.07008	3.3455	1.72707	0.933799	0.606228	61.908	23.0879	18.1193	6.95919	273.429	16.6582	5.22192	1.86038	231.711	15.8202	15.7318	1.43991	84.7023		1.29236	0	231.255	29.8711	2.63029
Solyc01g005010.4	SL4.0ch01	38668	41605	protein XRI1-like (AHRD V3.3 *** A0A2I4FA04_9ROSI)	XP_004228761.1protein XRI1-like	1100	GO:0007140;GO:0007143	male meiotic nuclear division;female meiotic nuclear division			3.93042	2.55472	1.06097	0.221951	5.14155	2.85755	0.798139	0.158068	4.3868	2.61253	0.384584	0.224265	3.1301	3.4527	0.624715	0.148978	5.98529	2.04362	2.11183	1.31057	8.98175	3.10565	4.06765	3.48393	7.67916	2.31796	3.28396	0.292498	9.98434	1.53973	1.15774	0	4.63643		3.12905	4.57306	7.18451	5.18517	3.98027
Solyc01g005020.3	SL4.0ch01	46201	59605	Salt Overly Sensitive 1	NP_001234698.2plasmalemma Na+/H+ antiporter	4008	GO:0005886;GO:0009941;GO:0015385;GO:0015386;GO:0016021;GO:0051453;GO:0071805;GO:0098656;GO:0098719;GO:1902600	plasma membrane;chloroplast envelope;sodium:proton antiporter activity;potassium:proton antiporter activity;integral component of membrane;regulation of intracellular pH;potassium ion transmembrane transport;anion transmembrane transport;sodium ion import across plasma membrane;proton transmembrane transport	EC:7	Translocases	27.2748	19.9758	14.4933	8.82382	19.3215	18.0419	10.8522	6.31371	28.2465	23.7566	17.9888	11.8632	22.812	22.3737	20.0123	13.3306	11.4518	10.3973	14.7598	7.55318	8.99375	10.1021	10.3556	11.0724	11.0108	12.3586	12.6053	5.69977	16.4844	13.513	10.5287	9.89278	15.2734		11.0868	12.0174	9.02411	6.53228	10.8793
Solyc01g005030.4	SL4.0ch01	61650	69872	MAP kinase kinase kinase 1	XP_010316568.1E3 ubiquitin-protein ligase KEG isoform X1	4253	GO:0000139;GO:0004672;GO:0005524;GO:0006468;GO:0006817;GO:0010008;GO:0016021	Golgi membrane;protein kinase activity;ATP binding;protein phosphorylation;phosphate ion transport;endosome membrane;integral component of membrane	EC:2.7.1;EC:2.7;EC:2	Transferring phosphorus-containing groups;Transferring phosphorus-containing groups;Transferases	14.6812	23.4157	27.1577	15.0858	12.9714	30.5406	28.3507	18.7047	11.6093	22.8106	30.9449	17.6028	15.5244	26.1616	27.1225	20.2433	6.6859	25.1194	18.9679	14.193	8.69556	29.0845	31.2281	16.0613	8.52124	26.3829	22.4111	16.6497	7.91701	18.4263	10.0206	17.2328	17.9374		10.5157	10.9102	10.5032	13.8516	10.7264
Solyc01g005040.3	SL4.0ch01	71406	72486	CASP-like protein (AHRD V3.3 *** A0A2G3CF58_CAPCH);Dbxref=InterPro:IPR006702,Pfam:PF04535	XP_004228943.1CASP-like protein PIMP1	681	GO:0005886;GO:0016021	plasma membrane;integral component of membrane			0.172749	1.14464	0.0474267	0.0419797	0.335359	0.0670757	0.0537103	0.0430753	0.226166	0.308449	0.834177	0.0976113	0.701594	0.126977	0.543157	0	0.373541	1.17731	0	0	0.365576	0.332288	1.12827	0	0	0.619987	0	0	0	0	0	0	0		0	0	0	0	0
Solyc01g005050.4	SL4.0ch01	72958	73952	CASP-like protein (AHRD V3.3 --* A0A2G3CF58_CAPCH)	XP_009795550.1 CASP-like protein 4D1	705	GO:0016020	membrane			0	0	0	0	0	0	0	0	0	0	0	0	0	0	0	0	0	0	0	0	0	0	0	0	0	0	0	0	0	0	0	0	0		0	0	0	0	0
Solyc01g005060.3	SL4.0ch01	74282	76652	Zinc finger protein (AHRD V3.3 *** A0A200QDS5_9MAGN)	XP_004228757.1protein SHOOT GRAVITROPISM 5 isoform X2	1298	GO:0003700;GO:0005634;GO:0006355;GO:0009630;GO:0046872	DNA-binding transcription factor activity;nucleus;regulation of transcription, DNA-templated;gravitropism;metal ion binding			5.2581	4.11535	2.93041	3.3244	9.62262	5.41952	2.85331	4.36794	6.64196	4.6183	2.11171	2.63227	4.76462	4.08366	3.17744	1.40018	13.8984	3.73627	1.83259	1.71853	10.0815	2.10892	2.099	1.55744	9.71638	1.89972	2.01856	0.839012	8.35328	1.74726	1.89768	0.556606	3.18366		12.8223	7.02734	3.2712	3.93479	2.33006
Solyc01g005070.3	SL4.0ch01	81067	82592	ENTH/ANTH/VHS superfamily protein (AHRD V3.3 *** AT1G68110.1);Dbxref=InterPro:IPR011417,Pfam:PF07651;Ontology_term=GO:0005543	XP_010316549.1putative clathrin assembly protein At1g25240	1526	GO:0000149;GO:0005545;GO:0005546;GO:0005794;GO:0005905;GO:0006900;GO:0030136;GO:0032050;GO:0048268;GO:0072583	SNARE binding;1-phosphatidylinositol binding;phosphatidylinositol-4,5-bisphosphate binding;Golgi apparatus;clathrin-coated pit;vesicle budding from membrane;clathrin-coated vesicle;clathrin heavy chain binding;clathrin coat assembly;clathrin-dependent endocytosis			0.0307052	0.0243903	0	0	0.0534975	0.0399723	0	0.01085	0.213957	0.188801	0.0181716	0	0.01505	0.257949	0.118681	0.0617736	4.73837	0.213346	0	0.177859	3.84236	0.120421	0.10223	0	1.55412	0	0	0.0992385	2.47009	0.482225	0	0	0.255094		0.909982	0.387895	0	0.260631	0
Solyc01g005080.3	SL4.0ch01	82671	88556	65-kDa microtubule-associated protein 6 (AHRD V3.3 *** A0A2G2XSF2_CAPBA),Pfam:PF03999	XP_010316528.165-kDa microtubule-associated protein 6 isoform X1	2437	GO:0000226;GO:0005737;GO:0005819;GO:0005874;GO:0008017	microtubule cytoskeleton organization;cytoplasm;spindle;microtubule;microtubule binding			9.7752	7.3378	15.3355	3.10012	4.38283	3.22662	6.28412	3.83921	2.68929	4.11301	7.60501	5.56473	14.4621	6.8662	9.93671	21.1819	4.17209	5.18392	10.2412	19.7106	3.95226	9.81267	10.4812	5.66791	2.60056	3.5955	6.93337	2.23484	4.64256	4.76309	6.98376	5.2803	31.4451		29.661	28.0455	4.76954	5.25164	9.60397
Solyc01g005090.3	SL4.0ch01	98056	101750	Type I inositol polyphosphate 5-phosphatase 5 (AHRD V3.3 *-* IP5P5_ARATH);Dbxref=InterPro:IPR005135,Pfam:PF03372	XP_010316509.1type IV inositol polyphosphate 5-phosphatase 9 isoform X1	1142	GO:0004439;GO:0034485;GO:0046856	phosphatidylinositol-4,5-bisphosphate 5-phosphatase activity;phosphatidylinositol-3,4,5-trisphosphate 5-phosphatase activity;phosphatidylinositol dephosphorylation	EC:3.1;EC:3.1.3.36;EC:3;EC:3.1.3	Acting on ester bonds;Phosphoinositide 5-phosphatase;Hydrolases;Acting on ester bonds	0	0.0545594	0.0241975	0.017162	0	0.034227	0.0520275	0.0152763	0	0	0.0919666	0	0	0.0208002	0.306328	0.662498	0	0.150188	0	0.250418	0	0	0	0	0	0	0	0.279447	0	0	0	0	0		0	0	0	0.183475	0
Solyc01g005100.4	SL4.0ch01	106956	112521	2-oxoglutarate (2OG) and Fe(II)-dependent oxygenase superfamily protein (AHRD V3.3 *** AT1G68080.1)	XP_006364064.1 prolyl 3-hydroxylase 1 isoform X2	1352	GO:0005506;GO:0019511;GO:0019797;GO:0031418;GO:0032963	iron ion binding;peptidyl-proline hydroxylation;procollagen-proline 3-dioxygenase activity;L-ascorbic acid binding;collagen metabolic process	EC:1.14.11.7;EC:1.14.11;EC:1;EC:1.14	Procollagen-proline 3-dioxygenase;Acting on paired donors, with incorporation or reduction of molecular oxygen. The oxygen incorporated need not be derived from O(2);Oxidoreductases;Acting on paired donors, with incorporation or reduction of molecular oxygen. The oxygen incorporated need not be derived from O(2)	11.8741	8.22518	9.74474	8.52353	10.1022	9.13708	7.61344	8.48628	12.1594	10.9606	7.27878	6.60271	16.3959	9.56006	7.06682	5.54748	8.41547	6.75369	8.34507	7.16591	7.57511	7.9014	7.76685	3.09248	10.734	7.24248	3.20648	10.2813	7.71778	6.4762	4.06953	5.12817	8.41784		5.93586	4.46517	8.10622	7.50049	0.444156
Solyc01g005110.3	SL4.0ch01	114504	118362	Dolichol-phosphate mannosyltransferase-related protein (AHRD V3.3 *** A0A2U1LCX2_ARTAN);Dbxref=InterPro:IPR013174,Pfam:PF08285;Ontology_term=GO:0006486	XP_004228754.1dolichol-phosphate mannose synthase subunit 3	746	GO:0006486;GO:0006506;GO:0016757;GO:0030176;GO:0033185	protein glycosylation;GPI anchor biosynthetic process;glycosyltransferase activity;integral component of endoplasmic reticulum membrane;dolichol-phosphate-mannose synthase complex	EC:2.4;EC:2	Glycosyltransferases;Transferases	12.24	20.5302	23.9431	21.0993	15.5768	20.7028	25.2851	24.0226	10.9221	16.6649	27.295	22.8293	14.2045	20.6762	28.3343	30.9841	17.1089	34.2206	19.8719	28.9627	18.2468	19.3167	18.1367	25.5934	27.3275	28.9428	24.3706	29.4257	22.297	28.3221	36.2761	22.0268	28.9311		45.7048	37.7079	25.9532	36.1044	32.82
Solyc01g005120.3	SL4.0ch01	119339	122563	Xyloglucan endotransglucosylase/hydrolase (AHRD V3.3 *** A0A2G3AYH1_CAPCH);Dbxref=InterPro:IPR000757,Pfam:PF00722;Ontology_term=GO:0004553,GO:0005975	XP_004228752.1probable xyloglucan endotransglucosylase/hydrolase protein 28	1497	GO:0004553;GO:0005618;GO:0010411;GO:0016021;GO:0016762;GO:0042546;GO:0048046;GO:0071555	hydrolase activity, hydrolyzing O-glycosyl compounds;cell wall;xyloglucan metabolic process;integral component of membrane;xyloglucan:xyloglucosyl transferase activity;cell wall biogenesis;apoplast;cell wall organization	EC:3.2;EC:2.4.1.207;EC:2.4;EC:2;EC:3;EC:2.4.1;EC:3.2.1	Glycosylases;Xyloglucan:xyloglucosyl transferase;Glycosyltransferases;Transferases;Hydrolases;Glycosyltransferases;Glycosylases	2.81125	2.97437	4.57857	3.27268	4.07312	7.32299	6.82409	5.06658	7.76243	5.57447	4.78748	6.24521	2.26237	3.189	2.04232	1.99514	22.5609	32.7178	20.7698	15.8199	29.0334	36.319	27.0698	26.0375	14.8608	15.6215	22.213	16.4363	20.1306	11.5036	22.0876	10.8367	22.7766		8.68316	8.32802	15.744	16.5206	20.1182
Solyc01g005130.2	SL4.0ch01	139504	140528	Zinc finger protein 1 (AHRD V3.3 *** A0A2G2XSH3_CAPBA)	XP_004228749.1zinc finger protein 4	1025					14.2624	10.8973	11.6784	19.9591	14.6114	16.0733	14.2815	17.791	9.15052	8.58864	6.75898	11.6018	12.6568	12.4318	23.5151	34.1933	7.18282	10.4618	17.6186	32.3138	6.60362	11.036	10.026	20.7322	5.58522	5.41898	12.5396	13.8814	5.21943	7.23614	15.7884	15.0658	6.01522		8.2905	13.7201	2.86155	7.75208	10.5458
Solyc01g005140.3	SL4.0ch01	141845	143966	Cytochrome b561/ferric reductase transmembrane (AHRD V3.3 *** A0A2U1MNP8_ARTAN);Dbxref=InterPro:IPR006593,Pfam:PF03188	XP_004228748.1probable ascorbate-specific transmembrane electron transporter 1	1128	GO:0016021;GO:0016491;GO:0046872	integral component of membrane;oxidoreductase activity;metal ion binding	EC:1	Oxidoreductases	1.90515	6.81556	24.4861	50.7646	1.64486	8.15177	23.3273	34.1902	1.08716	3.3546	29.6115	53.0904	4.05841	8.34074	114.733	279.545	2.32183	22.106	66.6225	197.258	0.3156	22.546	31.8509	120.406	2.8744	6.10165	6.36961	113.324	0.201727	4.93918	52.2094	129.313	6.68389		172.104	140.811	1.54835	8.19477	214.511
Solyc01g005150.3	SL4.0ch01	146723	149066	Cytochrome b561/ferric reductase transmembrane protein family (AHRD V3.3 *** A0A2U1MNM8_ARTAN);Dbxref=InterPro:IPR006593,Pfam:PF03188	XP_004228747.1probable transmembrane ascorbate ferrireductase 3	792	GO:0016021;GO:0016491;GO:0046872	integral component of membrane;oxidoreductase activity;metal ion binding	EC:1	Oxidoreductases	0.816271	0.299726	0.379923	0.122839	1.5973	0.810731	0.512797	0.0243189	0.746469	0.363209	0.157622	0	0.649041	0.0331113	2.56164	6.55885	1.2137	0.717241	0	0	0.890862	0.404862	0.229122	0	1.63914	0	0	0.889721	1.89808	0.900653	0	0	0		0.67983	0	0.173437	0	0
Solyc01g005160.4	SL4.0ch01	151978	153686	Avr9/Cf-9 rapidly elicited protein 1	NP_001234240.1Avr9/Cf-9 rapidly elicited protein	1709	GO:0004842;GO:0005545;GO:0005794;GO:0005905;GO:0006897;GO:0016567;GO:0030136;GO:0030276;GO:0048268	ubiquitin-protein transferase activity;1-phosphatidylinositol binding;Golgi apparatus;clathrin-coated pit;endocytosis;protein ubiquitination;clathrin-coated vesicle;clathrin binding;clathrin coat assembly	EC:2	Transferases	1.29119	2.63669	2.61864	3.85063	3.94083	3.85272	8.98328	7.42771	0.566328	4.40659	5.3362	2.17274	1.62625	3.30816	3.74544	2.75876	0	0	0.0740689	0	0.0776135	0.264526	0	0.0944216	0	0	0	0	0	0	0	0	0.0747148		0	0	0	0	0
Solyc01g005180.1	SL4.0ch01	161636	161911	protein LITTLE ZIPPER 3 (AHRD V3.3 *-* A0A2I4E2N9_9ROSI)	XP_009596188.1 protein LITTLE ZIPPER 4-like	276					24.1631	4.55334	8.10994	5.74479	23.2458	6.69523	3.70097	3.41813	17.2448	36.1007	2.83481	4.89051	5.30643	42.3711	20.0119	24.6637	1.55e-05	2.53329	0	0	0	4.24359	0	2.67e-10	45.878	7.46355	0	0	3.71019	20.8131	1.97e-07	2.38e-06	16.9252		9.76649	1.71e-07	11.054	84.6425	6.49825
Solyc01g005210.4	SL4.0ch01	157812	183358	Trehalose-6-phosphate synthase (AHRD V3.3 *** E5GC29_CUCME)	XP_004228746.1alpha,alpha-trehalose-phosphate synthase [UDP-forming] 6	3255	GO:0003825;GO:0004805;GO:0005829;GO:0005992;GO:0016311	alpha,alpha-trehalose-phosphate synthase (UDP-forming) activity;trehalose-phosphatase activity;cytosol;trehalose biosynthetic process;dephosphorylation	EC:2.4.1.15;EC:3.1;EC:2.4;EC:3.1.3.12;EC:2;EC:3;EC:2.4.1;EC:3.1.3	Alpha,alpha-trehalose-phosphate synthase (UDP-forming);Acting on ester bonds;Glycosyltransferases;Trehalose-phosphatase;Transferases;Hydrolases;Glycosyltransferases;Acting on ester bonds	35.9081	20.2284	42.832	45.8503	28.3112	26.6481	42.5014	36.3075	28.0945	23.4973	28.114	46.4318	77.0934	53.4288	49.8362	55.1308	6.57944	14.4197	33.2858	34.8059	6.87993	19.6892	23.4662	38.562	8.08554	11.7916	20.0643	25.5349	10.9857	12.7611	14.6584	26.0632	12.3101		23.4284	16.1583	9.33914	9.76303	11.0424
Solyc01g005220.3	SL4.0ch01	187605	194678	MACPF domain-containing protein (AHRD V3.3 *** A0A2G3AYJ5_CAPCH)	XP_004228745.1MACPF domain-containing protein At1g14780	2275	GO:0005886;GO:0009626;GO:2000031	plasma membrane;plant-type hypersensitive response;regulation of salicylic acid mediated signaling pathway			6.83745	8.0045	9.57513	8.18572	10.9216	16.8582	14.546	13.2586	9.1061	19.2413	9.88354	10.3591	7.34734	15.8624	7.64999	5.24859	2.50846	4.49828	3.66239	3.97727	2.62428	4.27008	2.48204	0.892553	0.584095	2.29707	0.71189	1.3315	1.21747	2.56753	1.25486	1.07964	3.85731		6.78308	9.16987	1.23606	1.41544	1.72567
Solyc01g005230.4	SL4.0ch01	195535	197081	S-adenosyl-L-methionine-dependent methyltransferases superfamily protein (AHRD V3.3 *** A0A2U1QHF5_ARTAN);Dbxref=InterPro:IPR005299,Pfam:PF03492;Ontology_term=GO:0008168	XP_015086811.2probable S-adenosylmethionine-dependent methyltransferase At5g38780	1308	GO:0008757;GO:0032259;GO:0046872	S-adenosylmethionine-dependent methyltransferase activity;methylation;metal ion binding	EC:2.1;EC:2;EC:2.1.1	Transferring one-carbon groups;Transferases;Transferring one-carbon groups	0.169917	0.237473	0.112561	0	0.312614	0.0783905	0.062634	0.180372	0.736638	1.08209	0.0406736	0.0232997	0.101972	0.575816	0.139513	0.259423	12.9627	1.65976	0	0	2.74871	0.0720647	0.122355	0	0.765914	0	0	0	0.591275	0	0	0	0.407085		0	0	0	0.467911	0
Solyc01g005240.4	SL4.0ch01	199609	205724	Aspartokinase (AHRD V3.3 *** A0A2I4FQZ8_9ROSI)	XP_004228743.1aspartokinase 2, chloroplastic isoform X2	2367	GO:0004072;GO:0005524;GO:0009088;GO:0009089;GO:0009090;GO:0009570;GO:0016310	aspartate kinase activity;ATP binding;threonine biosynthetic process;lysine biosynthetic process via diaminopimelate;homoserine biosynthetic process;chloroplast stroma;phosphorylation	EC:2.7.2;EC:2.7.2.4;EC:2.7;EC:2	Transferring phosphorus-containing groups;Aspartate kinase;Transferring phosphorus-containing groups;Transferases	38.0574	40.162	33.3954	23.4417	32.8061	26.8522	30.7419	17.8004	29.0887	24.4262	30.1165	28.1056	54.6025	40.371	34.2128	33.0044	47.9557	50.8385	36.822	28.3995	38.7192	38.051	37.3381	27.2173	87.6407	66.5353	46.6935	26.0454	76.5085	54.1361	36.0471	20.112	61.645		42.8671	32.5114	51.6037	34.84	31.3953
Solyc01g005250.4	SL4.0ch01	205700	209112	Aspartate-semialdehyde dehydrogenase (AHRD V3.3 *** A0A2G3AYJ3_CAPCH)	XP_006364049.1 aspartate-semialdehyde dehydrogenase	1647	GO:0004073;GO:0005739;GO:0009086;GO:0009088;GO:0009089;GO:0009097;GO:0009570;GO:0046983;GO:0050661;GO:0051287	aspartate-semialdehyde dehydrogenase activity;mitochondrion;methionine biosynthetic process;threonine biosynthetic process;lysine biosynthetic process via diaminopimelate;isoleucine biosynthetic process;chloroplast stroma;protein dimerization activity;NADP binding;NAD binding	EC:1.2;EC:1;EC:1.2.1.11;EC:1.2.1	Acting on the aldehyde or oxo group of donors;Oxidoreductases;Aspartate-semialdehyde dehydrogenase;Acting on the aldehyde or oxo group of donors	32.8863	29.7931	22.1503	27.7948	42.8575	23.3783	28.2056	33.8191	36.4779	23.0013	25.1528	33.3541	23.3326	21.5066	20.2918	27.3133	23.0744	12.5118	10.3507	12.3864	28.7339	11.2553	11.4286	18.2168	32.0005	14.825	24.5038	24.6436	42.6175	24.8927	31.6751	47.8604	14.6485		26.6833	29.1464	26.8042	13.0161	20.5067
Solyc01g005253.1	SL4.0ch01	209741	212916	Sec14p-like phosphatidylinositol transfer family protein (AHRD V3.3 *** A0A1Y1I4L4_KLENI);Dbxref=InterPro:IPR001251,Pfam:PF00650	XP_004228742.1SEC14 cytosolic factor isoform X1	902					3.83497	4.68673	4.00214	2.55215	5.63777	4.19653	3.56641	1.67547	5.10837	3.36356	3.45653	1.31414	5.81458	5.2648	6.53242	2.93904	3.58168	1.61266	0.477889	0.336119	5.75872	2.84465	2.89779	2.03068	5.5282	0.849246	3.15831	1.87541	7.06837	2.43006	1.48459	2.03206	0.642742		0	0	1.31612	0.49252	0.729138
Solyc01g005257.1	SL4.0ch01	213990	217456	Sec14p-like phosphatidylinositol transfer family protein (AHRD V3.3 *** A0A1Y1I4L4_KLENI);Dbxref=InterPro:IPR001251,Pfam:PF00650	XP_004228741.1SEC14 cytosolic factor	1089					4.0757	2.63806	5.37226	1.20441	4.12177	3.25967	4.44861	1.86266	2.16848	4.13194	8.18191	3.41072	3.60199	4.71768	9.85677	3.45163	10.503	5.88849	3.64715	2.65359	11.9922	8.35436	9.15116	2.72546	7.63786	3.35238	3.32463	4.4418	18.2154	10.9116	9.96265	5.95884	16.9993		19.0068	7.52324	16.7405	28.9688	8.05911
Solyc01g005280.3	SL4.0ch01	218705	221488	Sec14p-like phosphatidylinositol transfer family protein (AHRD V3.3 *** A0A1Y1I4L4_KLENI);Dbxref=InterPro:IPR001251,Pfam:PF00650	XP_004228740.1SEC14 cytosolic factor-like	1112					2.93457	1.42549	9.40807	0.54028	1.31447	1.24406	3.87011	0.865818	3.48038	3.44698	7.05651	2.55629	1.32778	2.94502	9.18991	1.49044	3.15012	2.32698	3.5551	2.32796	10.7261	2.27668	3.56808	0.93765	19.4104	7.51588	0.81018	0.721615	25.3506	6.07783	10.2825	0.446804	1.11293		3.52897	1.12821	1.01284	1.70563	0
Solyc01g005290.4	SL4.0ch01	222994	225658	Sec14p-like phosphatidylinositol transfer family protein (AHRD V3.3 *** A0A1Y1I4L4_KLENI);Dbxref=InterPro:IPR001251,Pfam:PF00650	XP_019069074.1 SEC14 cytosolic factor	955					1.39023	0.959848	6.10678	9.94059	1.91912	0.775298	2.55771	5.91123	0.644891	0.680948	5.37616	8.29884	1.01985	0.706827	42.5774	42.2184	0	0.187419	1.77725	1.25	0.698363	0.423162	1.61651	5.09761	3.05175	0.789578	0	6.10271	1.61194	0.847246	11.7324	3.23878	0.149396		0	0	0	0.228958	0
Solyc01g005300.4	SL4.0ch01	230694	235767	Adagio-like protein 1 (AHRD V3.3 *** A0A1U8H9V5_CAPAN)	XP_004228739.1adagio protein 3	1962	GO:0005634;GO:0005829;GO:0007623;GO:0009637;GO:0009881;GO:0016567;GO:0018298;GO:0019005	nucleus;cytosol;circadian rhythm;response to blue light;photoreceptor activity;protein ubiquitination;protein-chromophore linkage;SCF ubiquitin ligase complex			39.7351	26.7793	29.7401	34.6437	39.8278	47.9723	47.187	33.329	56.3237	42.2479	64.1591	55.8452	63.3968	50.074	60.1459	43.5839	35.7563	50.8092	46.2402	33.5915	21.5679	45.4868	42.1543	40.2677	15.7527	38.381	29.3439	40.323	7.91254	37.858	26.3059	37.2204	51.89		35.6058	31.2307	59.1022	46.2831	30.1946
Solyc01g005310.3	SL4.0ch01	234617	239942	Dynamin (AHRD V3.3 *** E5GB64_CUCME)	XP_004228738.1dynamin-related protein 1C	2132	GO:0000266;GO:0003924;GO:0005525;GO:0005874;GO:0005886;GO:0005938;GO:0008017;GO:0009504;GO:0009506;GO:0009536;GO:0010152;GO:0030136	mitochondrial fission;GTPase activity;GTP binding;microtubule;plasma membrane;cell cortex;microtubule binding;cell plate;plasmodesma;plastid;pollen maturation;clathrin-coated vesicle	EC:3.6.1;EC:3.6;EC:3	Acting on acid anhydrides;Acting on acid anhydrides;Hydrolases	0.163891	0.0265924	0.0170559	0	0.090438	0.0137149	0	0.0223659	0.0989846	0.0114886	0.035855	0.0133587	0.108028	0.264243	0.0492201	0.040872	0	0.0732021	0	0	0	0.0826352	0	0.0737415	0	0	0	0	0	0	0	0	0.116702		0	0	0	0.0894262	0
Solyc01g005320.2	SL4.0ch01	240417	242630	3-oxo-5-alpha-steroid 4-dehydrogenase (DUF1295) (AHRD V3.3 *** O81042_ARATH);Dbxref=InterPro:IPR010721,Pfam:PF06966	XP_004228737.1uncharacterized protein C594.04c	1163	GO:0006629;GO:0016021;GO:0016627	lipid metabolic process;integral component of membrane;oxidoreductase activity, acting on the CH-CH group of donors	EC:1.3;EC:1	Acting on the CH-CH group of donors;Oxidoreductases	0.244458	0.0771918	0.120729	0.0219788	0.291986	0.0610056	0.0452647	0.043001	0.0798513	0.0229589	0.050052	0	0.21434	0.187797	0	0.0309261	1.30514	0.440732	0	0	3.22369	0.0829237	0.140791	0	0.377708	0.30946	0	0	2.04109	0	0	0	0.468422		0	0	1.38546	0.717885	0
Solyc01g005330.3	SL4.0ch01	246265	251052	Microtubule-associated protein 70 (AHRD V3.3 *** A0A200QNX4_9MAGN);Dbxref=InterPro:IPR009768,Pfam:PF07058;Ontology_term=GO:0007010,GO:0008017	XP_004228735.1microtubule-associated protein 70-2-like	2691	GO:0007010;GO:0008017	cytoskeleton organization;microtubule binding			29.8605	23.8218	17.1216	16.024	20.643	21.1015	16.4117	17.8545	34.1899	30.0259	16.4911	12.438	28.8599	24.3739	14.1214	8.74279	53.1004	41.3858	28.9359	9.3707	48.5364	34.4462	37.5401	7.20581	35.2244	24.1561	21.6435	5.70379	46.0098	21.1298	10.4524	5.55928	41.2255		8.07143	12.799	27.5929	22.401	12.3206
Solyc01g005340.3	SL4.0ch01	255052	259718	Ankyrin repeat-containing protein (AHRD V3.3 *** A0A2G2XSI9_CAPBA)	XP_004228736.1ankyrin repeat-containing protein At2g01680	2317	GO:0005886;GO:0008157;GO:0016021;GO:0019888;GO:0035304;GO:0050790	plasma membrane;protein phosphatase 1 binding;integral component of membrane;protein phosphatase regulator activity;regulation of protein dephosphorylation;regulation of catalytic activity			15.8427	19.3062	20.0207	22.4547	13.4104	17.5601	18.585	21.5958	10.0241	11.827	18.5433	17.7802	19.8367	18.51	22.2871	15.5225	9.58035	11.0893	8.39358	11.3609	8.76759	10.633	9.92318	8.61381	9.50356	15.3382	17.7929	16.7173	9.32545	20.2836	8.36371	16.5467	13.3658		10.4476	10.4454	13.3753	12.4862	21.0219
Solyc01g005350.4	SL4.0ch01	262224	269870	S-adenosyl-L-methionine-dependent methyltransferases superfamily protein (AHRD V3.3 *** A0A2U1QHF5_ARTAN);Dbxref=InterPro:IPR005299,Pfam:PF03492;Ontology_term=GO:0008168	XP_004253343.1probable S-adenosylmethionine-dependent methyltransferase At5g38780	1308	GO:0008757;GO:0032259;GO:0046872	S-adenosylmethionine-dependent methyltransferase activity;methylation;metal ion binding	EC:2.1;EC:2;EC:2.1.1	Transferring one-carbon groups;Transferases;Transferring one-carbon groups	0	0	0	0	0	0	0	0.0186852	0.0490517	0	0	0	0.0183533	0	0.0441904	0.0201821	46.8279	4.21322	0.100891	0	8.669	0.0720647	0	0	1.42241	0.537876	0	0	0.506807	0	0	0	0		0	0	0	0	0
Solyc01g005360.4	SL4.0ch01	272007	273422	S-adenosyl-L-methionine-dependent methyltransferases superfamily protein (AHRD V3.3 *** A0A2U1QHF5_ARTAN);Dbxref=InterPro:IPR005299,Pfam:PF03492;Ontology_term=GO:0008168	XP_015089331.1probable S-adenosylmethionine-dependent methyltransferase At5g38100	1021	GO:0008757;GO:0032259;GO:0046872	S-adenosylmethionine-dependent methyltransferase activity;methylation;metal ion binding	EC:2.1;EC:2;EC:2.1.1	Transferring one-carbon groups;Transferases;Transferring one-carbon groups	0	0	0	0	0	0	0	0	0	0	0	0	0	0	0	0	0	0	0	0	0	0	0	0	0	0	0	0	0	0	0	0	0		0	0	0	0	0
Solyc01g005370.3	SL4.0ch01	274225	275151	Calcium-dependent protein kinase (AHRD V3.3 *-* CDPK_DAUCA)	XP_004228711.1probable calcium-binding protein CML25	927	GO:0005509;GO:0016740;GO:0030234;GO:0050790	calcium ion binding;transferase activity;enzyme regulator activity;regulation of catalytic activity	EC:2	Transferases	11.4665	17.5987	38.3867	35.6247	15.1546	32.7414	56.7847	41.7442	10.3732	16.5482	38.9765	31.9596	18.3044	22.0435	39.1113	30.9801	6.17572	22.7734	22.303	22.7184	9.75104	15.8212	18.8402	19.8039	15.0129	35.6707	30.496	41.2875	7.08263	19.2113	48.7387	35.5984	23.1181		136.155	96.2586	19.9095	28.7719	116.871
Solyc01g005380.3	SL4.0ch01	275631	280186	Histone-lysine N-methyltransferase setd3 (AHRD V3.3 *** A0A1J3D0A4_NOCCA)	XP_004228642.1histone-lysine N-methyltransferase setd3	1778	GO:0016279;GO:0018026	protein-lysine N-methyltransferase activity;peptidyl-lysine monomethylation	EC:2.1;EC:2;EC:2.1.1	Transferring one-carbon groups;Transferases;Transferring one-carbon groups	6.02669	6.01105	6.06512	6.28728	6.01825	6.53328	6.78917	7.26479	8.19257	5.68935	8.49566	9.77495	12.5989	6.9215	8.49673	8.44767	10.124	11.8312	12.6784	14.3465	12.3945	9.20753	9.70639	10.1126	9.14082	10.1953	19.192	15.7594	10.911	8.98157	16.5025	23.8789	9.2166		11.469	10.7555	9.81822	8.43119	9.72601
Solyc01g005390.3	SL4.0ch01	290027	291960	Nudix hydrolase (AHRD V3.3 *** A0A2U1MBD3_ARTAN);Dbxref=InterPro:IPR000086,Pfam:PF00293;Ontology_term=GO:0016787	XP_004228715.1nudix hydrolase 18, mitochondrial	809	GO:0005634;GO:0005737;GO:0016787;GO:0046872	nucleus;cytoplasm;hydrolase activity;metal ion binding	EC:3	Hydrolases	0.692423	0.932486	1.45344	2.32873	1.46791	2.98554	3.45949	2.90326	1.42996	2.21467	4.07396	6.20843	6.41282	1.83411	10.0152	27.1007	0.294945	0.697197	2.57108	1.55003	0.384874	0.655913	0	5.61868	0	1.46861	0	0.432428	0.307507	2.62645	0	1.67336	1.66725		6.60832	4.22536	0.505772	4.82642	7.56544
Solyc01g005400.3	SL4.0ch01	293989	297571	Caleosin (AHRD V3.3 *** A0A200QL80_9MAGN);Dbxref=InterPro:IPR007736,Pfam:PF05042	XP_004228703.1probable peroxygenase 5 isoform X1	1019	GO:0004497;GO:0005509;GO:0016021	monooxygenase activity;calcium ion binding;integral component of membrane	EC:1	Oxidoreductases	8.25307	5.09503	2.52641	3.0134	6.55943	11.1126	8.47449	3.0962	4.96712	11.5843	9.3926	3.60493	18.0176	15.9272	3.85788	4.63779	7.89326	24.0139	3.54956	7.20149	4.64928	5.9485	5.13253	4.35087	5.77423	34.9357	8.12028	15.1082	6.85787	33.5824	57.255	24.879	13.7712		8.84254	2.51285	3.25852	10.5526	6.24891
Solyc01g005410.4	SL4.0ch01	300599	303991	Caleosin (AHRD V3.3 *** A0A200QL80_9MAGN);Dbxref=InterPro:IPR007736,Pfam:PF05042	XP_004228705.1probable peroxygenase 5	653	GO:0004497;GO:0005509	monooxygenase activity;calcium ion binding	EC:1	Oxidoreductases	11.7434	18.447	3.52531	1.11444	23.8958	21.4198	9.41635	1.79121	15.7063	17.1416	10.2617	5.35254	49.1848	41.7695	16.314	19.2146	22.2131	85.0128	40.0114	19.8043	2.19983	8.99791	5.09198	3.1485	1.33927	11.8506	1.63228	10.7592	0.827115	5.65159	11.509	12.1525	2.24224		1.77747	3.40954	1.13366	8.01819	0
Solyc01g005420.2	SL4.0ch01	307514	308340	C2 calcium-dependent membrane targeting (AHRD V3.3 *-* A0A2U1LLL4_ARTAN);Dbxref=InterPro:IPR000008,Pfam:PF00168	XP_009618044.1 protein SRC2 homolog	827	GO:0016020	membrane			4.70015	4.83131	1.29119	1.03887	8.76713	7.74871	2.35236	0.203919	5.20035	6.05029	2.77425	0.490331	5.7907	7.77393	3.07758	1.80594	0	0	0	0	1.96252	1.14671	2.3795	0.227384	59.3869	17.1169	2.35766	0.629999	21.0562	9.6937	0.831179	0	12.0551		6.41841	3.28315	0.163746	5.51496	4.08223
Solyc01g005430.3	SL4.0ch01	312643	317544	Plant ubx domain-containing protein 2 (AHRD V3.3 *** A0A1J6HWL3_NICAT)	XP_004228637.1plant UBX domain-containing protein 2	2086	GO:0003677;GO:0006281;GO:0046872;GO:0050832	DNA binding;DNA repair;metal ion binding;defense response to fungus			6.34472	8.23377	10.2965	12.8198	8.15175	10.5052	12.4629	12.8725	5.56764	8.07093	7.96515	10.0038	10.0059	7.70069	10.3075	25.6785	6.94739	10.1984	9.36273	12.7529	6.14727	8.59213	6.25222	9.51813	9.83253	11.0571	5.48278	7.11561	4.96116	4.51988	3.58971	5.93938	11.0583		13.6467	12.2706	9.46544	11.7258	11.6632
Solyc01g005440.4	SL4.0ch01	322878	326403	Jasmonate ZIM-domain protein 2 (AHRD V3.3 *** B3Y562_TOBAC)	NP_001234373.1jasmonate ZIM-domain protein 3	1451	GO:0005634;GO:0009611;GO:0031347;GO:2000022	nucleus;response to wounding;regulation of defense response;regulation of jasmonic acid mediated signaling pathway			285.644	196.435	51.7949	32.1231	324.987	151.247	65.8862	55.8562	269.945	178.528	45.903	40.3381	265.211	171.522	53.0912	60.4648	353.017	227.726	181.296	155.159	197.977	106.009	73.7944	70.3932	214.639	118.137	59.6425	50.9127	199.511	95.5	42.4695	39.8938	66.6074		73.6285	76.8873	80.3857	58.2918	55.2134
Solyc01g005450.3	SL4.0ch01	328769	331460	F-box protein SKIP28 (AHRD V3.3 *** A0A2I4F4P9_9ROSI)	XP_004228734.2F-box protein SKIP28	1116	GO:0005737	cytoplasm			4.04577	4.81026	2.02758	1.2859	6.07901	5.28714	2.02632	0.64178	7.18691	5.83636	2.70069	1.922	6.20347	5.7712	1.9899	0.707638	11.9574	8.49497	6.46887	4.1205	7.60975	5.23091	3.25645	2.17829	12.972	2.27745	4.0332	7.61569	10.1164	3.72386	5.11876	2.89153	5.17098		10.1014	7.30133	3.1373	7.92483	2.23468
Solyc01g005460.4	SL4.0ch01	331891	334829	Dynein light chain (AHRD V3.3 *** A0A1U8EJW7_CAPAN);Dbxref=InterPro:IPR001372,Pfam:PF01221;Ontology_term=GO:0007017,GO:0030286	XP_004228726.1dynein light chain 1, cytoplasmic	729	GO:0005737;GO:0005874;GO:0007017;GO:0016787;GO:0030286;GO:0045505;GO:0051959;GO:2000582	cytoplasm;microtubule;microtubule-based process;hydrolase activity;dynein complex;dynein intermediate chain binding;dynein light intermediate chain binding;positive regulation of microtubule motor activity, plus-end-directed	EC:3	Hydrolases	3.35375	0.616671	0.117969	0.040033	5.66919	0.275426	0.164899	0	2.51978	1.13596	0.183061	0.0887423	5.37645	2.07626	0.107171	0	4.07525	1.60553	0.634369	0	1.21866	0.453144	0	0	9.86091	1.12732	0	0	8.85172	1.81449	2.95605	1.15604	1.2798		0.760894	1.94606	4.07648	3.26895	0
Solyc01g005470.3	SL4.0ch01	336620	338923	protein PLANT CADMIUM RESISTANCE 2-like (AHRD V3.3 *** A0A1U8ETE7_CAPAN);Dbxref=InterPro:IPR006461,Pfam:PF04749	XP_004228721.1protein PLANT CADMIUM RESISTANCE 2	750	GO:0016021	integral component of membrane			2.48897	8.4416	20.9867	14.8299	12.0038	14.3445	21.7431	3.71055	3.25495	2.45281	54.7736	11.11	126.678	39.2394	20.0083	12.0161	0	1.2868	25.625	4.72044	0.532763	1.16219	1.72647	15.0368	8.38117	21.1424	5.37626	43.0988	4.0864	45.1793	162.054	52.6276	25.8484		141.239	102.006	0.560092	2.82959	49.337
Solyc01g005480.3	SL4.0ch01	346507	350415	transmembrane protein%2C putative (DUF677) (AHRD V3.3 *** AT3G19330.4);Dbxref=InterPro:IPR007749,Pfam:PF05055	XP_004228688.1UPF0496 protein At3g19330 isoform X1	1712	GO:0016021	integral component of membrane			6.29287	5.41308	5.26217	6.03168	7.66227	5.64793	4.63281	5.54198	7.97379	6.39247	6.69107	5.58849	9.05884	8.06718	4.34173	3.58017	7.36068	5.98687	5.61806	2.49551	6.54532	6.65282	8.42695	4.80594	8.25731	8.07895	6.35102	5.56959	7.67418	7.89372	4.82249	5.25376	8.12775		10.6399	9.86455	7.66827	8.91366	12.1809
Solyc01g005490.3	SL4.0ch01	351395	354021	IAA-amino acid hydrolase ILR1 (AHRD V3.3 *** A0A2G2WJJ8_CAPBA);Dbxref=InterPro:IPR002933,Pfam:PF01546;Ontology_term=GO:0016787	XP_004228647.1IAA-amino acid hydrolase ILR1-like 3	1503	GO:0005783;GO:0009850;GO:0010179;GO:0016491	endoplasmic reticulum;auxin metabolic process;IAA-Ala conjugate hydrolase activity;oxidoreductase activity	EC:1;EC:3.5;EC:3	Oxidoreductases;Acting on carbon-nitrogen bonds, other than peptide bonds;Hydrolases	14.358	21.1739	19.3065	12.1935	15.9896	21.5374	23.0994	17.0474	14.0573	17.2853	21.6462	14.93	14.737	16.9685	20.0134	13.9919	20.9415	23.0141	20.7599	15.9281	20.3601	19.3626	20.1828	10.9357	23.4444	35.4438	26.0793	26.0557	27.1481	34.1883	37.9756	25.4819	9.95129		8.02579	9.86863	10.4739	9.81366	5.49721
Solyc01g005500.3	SL4.0ch01	358202	359953	NAD(P)-binding Rossmann-fold superfamily protein (AHRD V3.3 *** A0A2U1PL19_ARTAN),Pfam:PF13561	XP_004228706.1secoisolariciresinol dehydrogenase-like	1059	GO:0016491	oxidoreductase activity	EC:1	Oxidoreductases	0	0.0267096	0.103983	0.165523	0.0692344	0.131993	0.153534	0.0838343	0.0164408	0.152848	3.26548	0.407496	0	0.211734	0.114021	0.301716	0	0	0.130159	0.274635	0.068194	0	0.3157	0.165925	0	0	0	0.153235	0	0	0	0.237196	0		0	2.39575	0	0	0
Solyc01g005510.3	SL4.0ch01	360283	362450	L-ascorbate oxidase homolog (AHRD V3.3 *** Q6UN75_TOBAC)	XP_004228635.1L-ascorbate oxidase homolog	2168	GO:0005507;GO:0016491	copper ion binding;oxidoreductase activity	EC:1	Oxidoreductases	0.0110097	0.065724	0.0252658	0.00821173	0	0.013464	0.0361147	0.00730923	0.0276091	0.00957713	0.0123058	0	0.0820652	0	0	0.0151278	0	0	0	0	0	0	0	0	0.246345	0	0	0	0.142631	0	0	0	0		0	0	0.104263	0.0877898	0
Solyc01g005520.4	SL4.0ch01	363368	366130	Protein LOW PSII ACCUMULATION 1, chloroplastic (AHRD V3.3 *-* A0A1J3E7D8_NOCCA)	XP_004228646.1protein MET1, chloroplastic	1388	GO:0009535;GO:0009570;GO:0009575;GO:0009611;GO:0009644;GO:0010206;GO:0010207;GO:0016740;GO:0031969;GO:0035448	chloroplast thylakoid membrane;chloroplast stroma;chromoplast stroma;response to wounding;response to high light intensity;photosystem II repair;photosystem II assembly;transferase activity;chloroplast membrane;extrinsic component of thylakoid membrane	EC:2	Transferases	16.0548	10.9539	8.15136	11.5391	14.8055	10.1734	12.8573	17.8129	25.0552	13.2867	9.325	11.981	12.0101	13.5235	19.3639	23.2841	43.8239	38.8172	54.1038	49.8316	31.8466	18.5497	16.4321	5.87748	34.4909	21.0687	18.6556	32.1242	54.4346	21.5309	24.5538	37.8953	22.8743		7.4488	9.52552	17.2757	15.8553	5.59896
Solyc01g005530.3	SL4.0ch01	367922	369142	nuclear polyadenylated RNA-binding protein (AHRD V3.3 *** AT3G13480.2)	XP_011089710.1NKAP family protein CG6066 isoform X1	654					9.6356	7.87434	7.01219	5.67861	9.54736	10.1352	6.54148	5.75298	8.74767	8.64064	7.89639	7.18416	6.77396	7.90013	6.32945	3.04503	11.0821	16.5285	8.37893	5.20016	18.2054	10.0343	7.77056	6.91142	26.7262	13.7952	9.77211	5.80297	15.0616	10.3384	11.4836	1.3473	12.9266		31.0371	15.8761	14.4789	10.6673	30.4563
Solyc01g005540.4	SL4.0ch01	373209	383834	Lysine--tRNA ligase (AHRD V3.3 *** A0A1U8HGH5_CAPAN);Dbxref=InterPro:IPR004364,Pfam:PF00152;Ontology_term=GO:0000166,GO:0004812,GO:0005524,GO:0006418	XP_004228608.1lysine--tRNA ligase, chloroplastic/mitochondrial	2136	GO:0000049;GO:0003677;GO:0003729;GO:0004824;GO:0005524;GO:0005739;GO:0005829;GO:0006430;GO:0009507;GO:0048481	tRNA binding;DNA binding;mRNA binding;lysine-tRNA ligase activity;ATP binding;mitochondrion;cytosol;lysyl-tRNA aminoacylation;chloroplast;plant ovule development	EC:6.1;EC:6.1.1.6;EC:6.1.1;EC:6	Forming carbon-oxygen bonds;Lysine--tRNA ligase;Forming carbon-oxygen bonds;Ligases	6.98411	5.0751	5.55343	7.9975	5.97064	3.60824	3.43915	7.02892	10.9567	5.85439	4.23081	6.21977	8.12383	5.06471	7.17943	8.87996	11.6816	8.25474	8.13949	10.1093	10.7066	6.34976	7.14081	4.56252	13.5852	5.07797	10.6823	16.1062	13.3874	6.82481	8.06993	12.7291	10.5979		11.217	8.23467	10.1748	7.13931	8.71958
Solyc01g005550.3	SL4.0ch01	395748	398893	DUF239 domain-containing protein/DUF4409 domain-containing protein (AHRD V3.3 *** A0A1Q3BKR6_CEPFO);Dbxref=InterPro:IPR004314,Pfam:PF03080	KHG23116.1 tRNA-splicing ligase RtcB	2079	GO:0008168;GO:0016021;GO:0016874;GO:0032259	methyltransferase activity;integral component of membrane;ligase activity;methylation	EC:2.1;EC:2;EC:6;EC:2.1.1	Transferring one-carbon groups;Transferases;Ligases;Transferring one-carbon groups	32.5449	23.4337	16.2983	10.9335	30.7649	20.769	15.2166	9.70131	29.7146	24.1694	16.9937	20.4134	27.6009	31.5533	10.9945	8.138	50.1503	35.15	24.6836	18.9497	100.343	36.7057	28.4202	8.8712	74.3091	41.698	22.406	12.1136	54.9255	33.2315	14.4123	5.85312	37.4383		18.1921	19.1587	44.1728	44.8714	20.9631
Solyc01g005560.3	SL4.0ch01	407818	412751	Isocitrate dehydrogenase [NADP] (AHRD V3.3 *** A0A2G3BR90_CAPCH);Dbxref=InterPro:IPR024084,Pfam:PF00180;Ontology_term=GO:0016616,GO:0055114	XP_004228607.1isocitrate dehydrogenase [NADP]	1675	GO:0000287;GO:0004450;GO:0005739;GO:0006097;GO:0006099;GO:0006102;GO:0006739;GO:0051287	magnesium ion binding;isocitrate dehydrogenase (NADP+) activity;mitochondrion;glyoxylate cycle;tricarboxylic acid cycle;isocitrate metabolic process;NADP metabolic process;NAD binding	EC:1.1;EC:1.1.1.42;EC:1;EC:1.1.1	Acting on the CH-OH group of donors;Isocitrate dehydrogenase (NADP(+));Oxidoreductases;Acting on the CH-OH group of donors	70.1316	83.018	218.837	90.5229	64.3729	62.6454	255.89	185.619	57.2469	67.257	267.862	141.427	46.3877	75.4866	301.886	236.537	51.114	60.3163	145.719	176.192	84.5645	135.476	157.605	965.991	70.0173	119.782	409.154	490.827	66.0428	123.762	708.335	692.534	92.4898		533.62	623.115	71.929	107.422	771.394
Solyc01g005570.4	SL4.0ch01	414172	416436	hypothetical protein (DUF1639) (AHRD V3.3 *** AT1G55340.1)	NP_001352379.1uncharacterized protein LOC113002611	837					24.1767	21.0238	19.6983	16.8092	29.1444	28.2039	22.3277	19.6347	25.4997	32.3103	11.8671	15.1563	27.6951	33.0925	12.6085	5.06249	20.5836	16.663	17.9079	23.3387	28.2393	13.6697	14.9043	11.1905	41.5078	34.1638	8.12214	17.156	33.2193	25.9458	8.18117	19.5168	19.658		4.42228	12.9262	29.6557	46.1405	6.42893
Solyc01g005580.2	SL4.0ch01	419691	421725	hypothetical protein (DUF1639) (AHRD V3.3 *** AT1G55340.1)	NP_001352378.1uncharacterized protein LOC101267835	953					24.3947	29.5365	48.7861	46.2505	31.1326	37.9242	52.7888	47.1293	32.4706	31.9654	34.2109	31.1033	31.6085	26.8263	40.0118	33.5802	30.05	16.9126	26.5811	32.8998	27.0751	13.259	12.6063	29.7204	42.9992	21.3753	15.7025	33.7416	34.1893	14.8662	31.8309	27.6028	33.5536		21.9083	32.1162	26.4465	40.6333	32.6261
Solyc01g005590.2	SL4.0ch01	428897	429319	Unknown protein	XP_010316319.1arabinogalactan protein 13	423	GO:0016021;GO:0031225	integral component of membrane;anchored component of membrane			38.2094	54.2092	5.36294	4.28555	43.3996	28.8496	4.77601	2.0651	33.8675	56.3268	4.13199	3.53281	10.6399	36.4118	1.94854	1.35327	176.723	122.716	23.6153	5.30192	285.625	69.2813	49.3571	2.56207	177.64	129.917	6.6413	4.73321	198.973	133.657	18.7308	5.49388	196.652		14.464	13.8724	277.676	695.972	11.4992
Solyc01g005600.4	SL4.0ch01	432217	438370	5'-adenylylsulfate reductase-like 5 (AHRD V3.3 *** A0A2G2W4X9_CAPBA)	XP_004228686.15'-adenylylsulfate reductase-like 5	1484	GO:0016021	integral component of membrane			34.4279	42.435	67.2682	70.384	33.8188	44.4359	61.5865	64.75	24.1909	34.9371	45.6962	64.0613	40.6	44.9919	55.2419	71.9329	26.145	27.9817	38.7394	49.9611	34.892	29.9091	33.6786	55.7099	33.1382	35.5044	41.9995	62.4142	32.7248	54.0338	49.8963	56.7949	38.4626		48.2411	48.4713	33.8848	50.3331	67.3417
Solyc01g005610.4	SL4.0ch01	439669	442408	GDSL esterase/lipase (AHRD V3.3 *** A0A2G3AJV6_CAPAN);Dbxref=InterPro:IPR001087,Pfam:PF00657;Ontology_term=GO:0016788	XP_010318022.2GDSL esterase/lipase At1g09390-like	1158	GO:0016021;GO:0016788;GO:0016798	integral component of membrane;hydrolase activity, acting on ester bonds;hydrolase activity, acting on glycosyl bonds	EC:3.2;EC:3.1;EC:3	Glycosylases;Acting on ester bonds;Hydrolases	0.0198828	0.0239474	0.0519231	0.0379383	0	0.0444969	0.0185539	0.015021	0.0147407	0	0	0.0244865	0.0183501	0.0602975	0.0456343	0.0295567	0	0	0.116699	0	0	0	0	0	0	0	0	0	0.195405	0.111265	0.5438	0	0.235434		0	0	0	0	0
Solyc01g005620.3	SL4.0ch01	442576	447154	oxoglutarate/malate translocator	NP_001234756.2oxoglutarate/malate translocator	1514	GO:0005739;GO:0015367;GO:0015742;GO:0016021;GO:0071423	mitochondrion;oxoglutarate:malate antiporter activity;alpha-ketoglutarate transport;integral component of membrane;malate transmembrane transport	EC:7	Translocases	182.642	154.713	144.825	109.177	220.295	159.74	152.296	139.282	204.938	163.556	153.847	140.744	110.862	122.075	142.076	131.287	221.459	268.689	186.976	162.793	249.183	176.571	220.977	133.491	258.958	205.213	144.484	151.019	247.414	197.572	214.846	175.639	206.283		193.148	163.23	200.695	203.703	125.377
Solyc01g005630.3	SL4.0ch01	456936	457640	Ethylene-responsive transcription factor (AHRD V3.3 *** A0A2G3BR89_CAPCH)	XP_004228934.1ethylene-responsive transcription factor ERN1-like	705	GO:0050794;GO:0050896	regulation of cellular process;response to stimulus			0	0	0	0	0	0	0	0	0	0	0	0	0	0	0	0	0	0	0	0	0	0	0	0	0	0	0	0	0	0	0	0	0		0	0	0	0	0
Solyc01g005640.4	SL4.0ch01	458828	465824	Histidine-tRNA ligase (AHRD V3.3 *** A0A1I9LTH3_ARATH)	XP_004228656.1uncharacterized protein LOC101257399	1622					19.1748	17.2898	24.7006	18.3558	16.9983	14.8319	18.4675	19.3554	13.3091	16.9816	16.6669	20.1776	17.4841	18.3005	19.1586	26.7976	12.3713	11.6378	12.262	10.4483	13.0959	10.6673	8.57924	4.70945	18.3275	23.0477	23.8958	22.7637	15.0041	17.5365	26.0055	19.3376	9.51457		8.20236	7.95731	9.95777	11.0578	10.7935
Solyc01g005650.3	SL4.0ch01	466710	468308	RBR-type E3 ubiquitin transferase (AHRD V3.3 *** A0A2G2W4Q8_CAPBA)	XP_015072355.1probable E3 ubiquitin-protein ligase ARI8	1599	GO:0000151;GO:0000209;GO:0005737;GO:0007165;GO:0031624;GO:0032436;GO:0046872;GO:0061630	ubiquitin ligase complex;protein polyubiquitination;cytoplasm;signal transduction;ubiquitin conjugating enzyme binding;positive regulation of proteasomal ubiquitin-dependent protein catabolic process;metal ion binding;ubiquitin protein ligase activity	EC:2	Transferases	0	0.023117	0	0	0	0	0	0	0.0100918	0	0	0	0.0145336	0.0280047	0	0.0159819	0	0	0	0	0	0.0570671	0	0	0	0	0	0	0.0668898	0	0	0	0.322369		0.574984	0	0.0733446	0	0
Solyc01g005660.3	SL4.0ch01	471331	473227	R2R3MYB transcription factor 5	XP_004228932.1transcription repressor MYB5-like	927	GO:0005634	nucleus			5.44049	2.13533	0.662329	0.482034	7.50669	3.85078	2.72873	0.457178	6.54171	12.4837	3.30242	0.906913	2.42034	18.0789	0.744443	0.883559	1.7292	6.6179	2.46102	2.27184	3.62642	5.05398	2.79805	2.54902	26.5228	50.021	4.06614	2.89736	11.0747	24.4907	2.15024	0	32.1171		2.2139	0.707784	11.8609	68.244	1.40808
Solyc01g005670.3	SL4.0ch01	476234	478863	BTB/POZ domain-containing protein (AHRD V3.3 *** A0A2I0X876_9ASPA)	XP_004228700.1BTB/POZ domain-containing protein At3g05675	1593	GO:0016567	protein ubiquitination			4.28461	5.66284	4.8071	5.16531	4.09197	4.88746	5.43218	5.39191	4.42456	5.14792	4.29565	5.22062	4.61401	4.96814	4.41125	4.68898	5.5413	5.78777	6.49942	5.58691	6.39005	8.42502	6.71442	6.23958	3.82887	5.77499	8.48471	4.91207	5.37424	4.97272	5.98246	3.94808	5.26107		7.50701	2.21538	3.68303	5.33392	4.40732
Solyc01g005680.4	SL4.0ch01	483723	488548	Cytokinin riboside 5'-monophosphate phosphoribohydrolase (AHRD V3.3 *** A0A2I4FSE2_9ROSI);Dbxref=InterPro:IPR031100,Pfam:PF03641	XP_004228702.1cytokinin riboside 5'-monophosphate phosphoribohydrolase LOG8	964	GO:0005634;GO:0005829;GO:0009691;GO:0102682	nucleus;cytosol;cytokinin biosynthetic process;N6-(Delta2-isopentenyl)-adenosine 5'-monophosphate phosphoribohydrolase activity	EC:3.2;EC:3;EC:3.2.2	Glycosylases;Hydrolases;Glycosylases	0.0533123	0.109937	0.0439293	0	0.0867285	0.0579133	0.0408903	0.132021	0.0904157	0.0246829	0.0949839	0.0307102	0.433944	0.0299307	0.0354897	0	0	0.185209	0	0	0	0	0	10.075	0.158725	0	0	0	0	0	0	0	0.147634		0	1.34695	0.268715	0	0
Solyc01g005690.3	SL4.0ch01	489840	491622	Calcium ion binding protein (AHRD V3.3 *** A0A2U1KGE3_ARTAN)	XP_010316278.1uncharacterized protein LOC101256797	1366	GO:0005509;GO:0005794;GO:0006004;GO:0016021;GO:0016740;GO:0042175	calcium ion binding;Golgi apparatus;fucose metabolic process;integral component of membrane;transferase activity;nuclear outer membrane-endoplasmic reticulum membrane network	EC:2	Transferases	41.0954	37.3074	27.8354	28.24	40.3434	37.3775	32.1043	30.9645	37.9347	45.4386	22.5622	16.1981	30.3901	39.9756	18.7273	10.042	59.1244	35.5465	14.8598	8.90035	68.2108	36.4987	34.1821	6.11065	47.8265	44.4661	20.9085	10.6093	74.5651	48.1708	12.9554	13.6273	48.7398		19.6635	21.6165	55.9738	47.2782	26.3292
Solyc01g005700.3	SL4.0ch01	492130	496122	Transposase, MuDR, MULE transposase domain protein (AHRD V3.3 *** A0A2U1N7R9_ARTAN)	PSR86901.1WRKY transcription factor 50	2684	GO:0008270	zinc ion binding			6.63025	6.81171	5.26447	5.66502	5.84445	5.89952	5.17051	4.90072	6.29684	6.23252	5.12628	5.07496	6.15285	6.82516	4.24537	4.13795	5.34668	5.35148	4.81374	3.89173	5.6098	5.49479	5.94696	3.38366	5.46444	8.39451	8.32501	4.81952	5.46141	6.56269	5.24095	4.91907	7.17013		7.12288	7.86664	10.4488	7.85898	8.03096
Solyc01g005710.2	SL4.0ch01	497700	498303	Hcr9-Avr9-hir2 (AHRD V3.3 *-* Q3T7E8_SOLHA)	XP_015056490.1receptor-like protein Cf-9 homolog isoform X1	604	GO:0002238;GO:0005515;GO:0005886;GO:0016021;GO:0050832	response to molecule of fungal origin;protein binding;plasma membrane;integral component of membrane;defense response to fungus			0.754946	0.849912	0.041572	0.049994	0.283124	0.6153	0.447757	0.0512987	0.787416	0.696448	0.171067	0	0.136574	0.191662	0.382133	0.0701597	0	0	0	0.584489	0.580488	1.1872	0.335917	0	0	0	0	0.326122	0	0	0	0	0.838212		0	2.54917	0	0	0
Solyc01g005720.3	SL4.0ch01	498448	500715	NL0D (AHRD V3.3 *** Q9ZS82_SOLLC)	XP_006354136.1 receptor-like protein 12	2199	GO:0005886;GO:0016021	plasma membrane;integral component of membrane			0.382479	0.48545	0.181062	0.121147	0.137218	0.408059	0.55201	0.0526496	0.0698454	0.081938	0.0120518	0	0.212384	0.394415	0.622435	0.207183	0	0	0	0	0.0585824	0.119797	0	0	0	0.149027	0	0.32908	0.0936124	0.266518	0.521034	0	0		0	0	0	0.172856	0.2559
Solyc01g005730.3	SL4.0ch01	501887	504760	NL0C (AHRD V3.3 *** Q9ZS83_SOLLC)	XP_025884867.1receptor-like protein Cf-9	2737	GO:0002238;GO:0005515;GO:0005886;GO:0016021;GO:0050832	response to molecule of fungal origin;protein binding;plasma membrane;integral component of membrane;defense response to fungus			0.279223	0.19019	0.172397	0.524826	0.216222	0.466629	0.391513	0.273595	0	0	0	0	0.230901	0.364001	0.961658	0.419838	0	0.055741	0	0.0929368	0.876966	4.68781	6.19663	1.7407	0.525471	0.704494	1.45554	0.31113	2.06516	1.34391	0.410514	0.481628	0.222162		0.792504	1.01345	0.0404365	0	0
Solyc01g005740.3	SL4.0ch01	505183	505667	Unknown protein	---NA---	229					2.17702	3.42415	8.14426	12.5194	1.39805	5.92869	6.95282	4.52539	0	0	0	0	0.843117	2.02394	18.7554	3.39726	0	0	0	0	1.23572	0	2.86034	0	12.7893	18.8611	0	0	1.97463	0	0	0	0		0	0	0	0	0
Solyc01g005750.1	SL4.0ch01	506309	506636	Lipoxygenase (AHRD V3.3 *-* O49878_SOLLC);Dbxref=InterPro:IPR013819,Pfam:PF00305;Ontology_term=GO:0016702,GO:0046872,GO:0055114	CAA05277.1loxc homologue	279	GO:0006633;GO:0009534;GO:0009570;GO:0010597;GO:0016165;GO:0031408;GO:0034440;GO:0046872	fatty acid biosynthetic process;chloroplast thylakoid;chloroplast stroma;green leaf volatile biosynthetic process;linoleate 13S-lipoxygenase activity;oxylipin biosynthetic process;lipid oxidation;metal ion binding	EC:1.13.11;EC:1.13;EC:1;EC:1.13.11.12	Acting on single donors with incorporation of molecular oxygen (oxygenases). The oxygen incorporated need not be derived from O(2);Acting on single donors with incorporation of molecular oxygen (oxygenases). The oxygen incorporated need not be derived from O(2);Oxidoreductases;Linoleate 13S-lipoxygenase	0	0	0	0	0	0	0	0	0	0	0	0	0	0	0	0	0	0	0	0	0	0	0	0	0	0	0	0	1.10256	0	0	0	0		0	0	0	0	0
Solyc01g005760.3	SL4.0ch01	507706	510612	NL0D (AHRD V3.3 *** Q9ZS82_SOLLC)	XP_004228617.1receptor-like protein Cf-9	2828	GO:0005886;GO:0016021	plasma membrane;integral component of membrane			2.92129	10.4607	11.9038	27.4835	5.38336	12.3614	18.6613	16.5258	0.138797	0.130378	0.0789737	0.0098198	3.08227	9.48885	36.5635	7.77869	0	0.107621	0	0.0897178	3.52004	10.5087	12.3766	4.55338	0.599502	2.83372	3.09129	0.450531	0.818812	1.74333	2.37778	0.542438	0		0	0.195671	0	0	0
Solyc01g005770.3	SL4.0ch01	511230	511565	Unknown protein	---NA---	336					7.63525	4.99006	3.69886	6.62872	4.95446	7.05283	3.77311	8.05786	6.97381	7.34929	6.14776	8.336	10.8053	3.29986	1.235	2.41977	0	0	0	0	0	0	0	0	0	0	10.8098	0	0	0	0	0	0		0	0	0	0	0
Solyc01g005780.1	SL4.0ch01	513051	515357	NL0E (AHRD V3.3 *** Q9ZS81_SOLLC)	XP_004228639.1receptor-like protein Cf-9 homolog	2307	GO:0005886	plasma membrane			2.37005	0.656793	0.0748115	0.141722	1.0231	0.906001	0.171826	0.189565	0.241923	0.24727	0.057289	0.126897	1.00064	5.29209	4.0276	0.426405	0	0	0	0	0.0555787	0.265193	0.385947	0	0.115044	0	0	0.124883	0.0444063	0.0505706	0	0	0.053503		0	0	0.0486914	0	0
Solyc01g005783.1	SL4.0ch01	515680	515944	Unknown protein	---NA---	249					2.98314	3.42805	5.83501	3.00205	1.42472	3.43482	2.22636	1.61914	1.22241	1.16794	0	0	3.73594	7.36828	9.04745	7.91735	0	0	14.6162	7.71658	4.78615	0	0	2.32906	0	0	12.0746	0	0	3.4839	8.51365	0	0		0	0	0	0	0
Solyc01g005787.1	SL4.0ch01	516033	516442	Unknown protein	---NA---	306					4.37903	5.02467	2.26399	3.64196	3.56046	4.28003	5.23506	3.73968	2.96194	4.30426	1.72185	3.26781	7.76769	5.22298	6.08366	7.7104	6.61296	6.51327	9.26457	15.2114	18.8765	8.82768	12.4839	7.87353	2.23275	5.48796	0	3.63743	1.72365	2.94439	0	1.87592	2.07675		3.70413	0	4.72496	0	4.7118
Solyc01g005790.1	SL4.0ch01	516825	518201	Pentatricopeptide repeat (AHRD V3.3 *** A0A200QH82_9MAGN)	XP_004228660.1putative pentatricopeptide repeat-containing protein At1g10330	1377	GO:0005737;GO:0016020	cytoplasm;membrane			4.91593	3.53285	4.07813	4.34364	3.80638	2.9336	3.32996	2.68191	4.34376	4.22852	3.16702	4.01881	8.54979	5.02548	3.85764	4.01546	3.0506	2.28351	2.75423	1.40272	2.08989	1.89945	1.84286	0.484281	1.75097	1.26581	0.627667	1.90075	1.90832	1.35826	0.885121	1.21153	2.39504		1.70874	1.74811	2.61559	1.02775	1.30415
Solyc01g005800.3	SL4.0ch01	523896	526595	Calmodulin binding protein (AHRD V3.3 *** A0A2K3N563_TRIPR)	XP_004228615.1IQ domain-containing protein IQM2	2202	GO:0005634	nucleus			0.312761	1.0123	0.125406	0.776795	0.581025	0.39196	0.162629	0.0863628	0.550972	0.749594	0.265895	0.116197	0.350158	0.395964	0.841486	0.379379	0.537921	0.706417	0.223293	0	0.584946	0.398724	0.135399	0	0.605401	0.148803	0	0	0.560832	0.106447	0	0.203459	0.39417		0	0.513749	0.307476	0.604089	0.766548
Solyc01g005810.3	SL4.0ch01	541549	545969	Protein MAK16 homolog (AHRD V3.3 *** A0A2G3DEE9_CAPCH)	XP_010316249.1protein MAK16 homolog B	1385	GO:0000460;GO:0000470;GO:0005730;GO:0030687	maturation of 5.8S rRNA;maturation of LSU-rRNA;nucleolus;preribosome, large subunit precursor			62.5489	62.7639	42.0784	45.0186	59.3298	59.3109	50.8782	44.2137	56.5881	51.7208	34.9434	37.8838	59.3282	48.422	32.1997	27.0888	33.3299	21.6065	18.6777	30.4524	30.2469	24.3913	21.3929	28.9808	35.0898	21.3735	15.5857	35.7593	39.883	17.1784	17.5828	24.4107	22.7419		15.9536	16.4949	30.1359	25.9577	12.9534
Solyc01g005820.4	SL4.0ch01	548730	552971	Serine/arginine-rich-splicing factor SCL30A (AHRD V3.3 *** A0A0M9UMR8_NICAT)	XP_004228663.1serine/arginine-rich SC35-like splicing factor SCL33	1146	GO:0000398;GO:0003723;GO:0005737;GO:0016607	mRNA splicing, via spliceosome;RNA binding;cytoplasm;nuclear speck			116.823	156.906	117.059	112.405	132.977	142.873	104.413	99.7617	112.4	112.705	98.5539	111.163	154.144	130.896	117.619	128.857	163.609	127.419	131.772	99.7433	163.402	113.876	118.098	113.895	134.703	134.201	120.28	102.958	137.036	141.748	131.618	79.4705	136.855		133.105	122.359	137.349	145.976	137.94
Solyc01g005830.4	SL4.0ch01	576643	582351	Glucan endo-1,3-beta-glucosidase 4 (AHRD V3.3 *-* A0A2G2XNZ6_CAPBA)	XP_010316236.1glucan endo-1,3-beta-glucosidase 4	1353	GO:0005975;GO:0006952;GO:0016021;GO:0042973	carbohydrate metabolic process;defense response;integral component of membrane;glucan endo-1,3-beta-D-glucosidase activity	EC:3.2;EC:3.2.1.21;EC:3;EC:3.2.1.39;EC:3.2.1	Glycosylases;Beta-glucosidase;Hydrolases;Glucan endo-1,3-beta-D-glucosidase;Glycosylases	10.8621	7.89147	3.29413	0.921368	11.3105	6.9709	3.09114	1.48711	10.8228	7.91629	2.75014	1.24234	11.7113	7.75106	1.95538	0.648647	23.2003	13.0049	6.88355	2.45475	20.3182	9.41805	10.2292	0.247184	18.0847	11.3712	11.5333	0.913103	20.2111	7.30251	5.42133	1.23676	13.3982		5.93071	5.79968	12.2823	10.9412	5.32524
Solyc01g005840.3	SL4.0ch01	583085	586118	Ubiquitin conjugating enzyme (AHRD V3.3 *** W7U085_9STRA);Dbxref=InterPro:IPR000608,Pfam:PF00179	NP_001333496.1ubiquitin-conjugating enzyme E2 -like protein	861	GO:0000209;GO:0005634;GO:0005975;GO:0010099;GO:0016874;GO:0042973;GO:0046658;GO:0061631	protein polyubiquitination;nucleus;carbohydrate metabolic process;regulation of photomorphogenesis;ligase activity;glucan endo-1,3-beta-D-glucosidase activity;anchored component of plasma membrane;ubiquitin conjugating enzyme activity	EC:3.2;EC:3.2.1.21;EC:2;EC:3;EC:6;EC:3.2.1.39;EC:3.2.1;EC:2.3.2.23	Glycosylases;Beta-glucosidase;Transferases;Hydrolases;Ligases;Glucan endo-1,3-beta-D-glucosidase;Glycosylases;E2 ubiquitin-conjugating enzyme	22.6437	21.9685	31.4637	26.0187	26.6131	27.405	29.8618	27.1905	19.072	19.7694	22.3447	25.9822	34.4782	27.4404	23.9143	22.1413	26.3567	23.7649	48.7258	45.3377	22.8695	26.2247	23.8009	34.2925	28.9903	15.7846	29.0715	42.825	22.0968	20.9701	45.7262	40.0814	17.0662		29.8309	27.2484	18.6378	26.155	28.6531
Solyc01g005850.2	SL4.0ch01	586750	587637	Extensin-like protein Dif54 (AHRD V3.3 *-* Q43505_SOLLC)	XP_015062048.1extensin-2-like isoform X1	888	GO:0016021	integral component of membrane			0.770627	0.210832	0.356426	0.262678	0.651493	0.311455	0.262986	0.422831	0.766779	0.3075	0.125954	0.291242	0.759867	0.356424	0.449004	0.15602	1.30523	0.205688	0.325082	0	0.170319	0.116104	0.788483	1.03602	0	0	0	0.382722	0.408245	0.154972	0	0	0.491875		0	0.747944	0.298427	0	0
Solyc01g005860.2	SL4.0ch01	588304	591218	Unknown protein	XP_006354226.2 extensin-2-like	338					0.85879	0.741514	0.358971	0.407757	0.553285	0.307587	0.63695	0.149366	0.554784	0.159556	0.523534	0.629638	0.982298	0.275366	0.353383	0	0	0	0.806505	0	0	0	0.978084	0	0	0	0	0.949835	0	0	0	0	0.813538		0	0	0.740377	1.2468	0
Solyc01g005870.3	SL4.0ch01	592857	595217	Cf-like protein (AHRD V3.3 *** A0A140GMU3_SOLLC)	XP_004228624.1receptor-like protein Cf-9	2361	GO:0005886;GO:0016021	plasma membrane;integral component of membrane			1.01754	0.422507	0.197152	0.0620829	0.885671	0.745875	0.194348	0.0620667	0.503888	0.532369	0.0765881	0.0227933	0.623815	0.652255	0.983694	0.115136	0	0.0654425	0.0517146	0	0.758652	2.65952	3.13583	0.791097	0.112169	0	0.341775	0.121761	0.562852	0.345145	0.481963	0	0.0521656		0.186087	0.475937	0	0	0
Solyc01g005880.1	SL4.0ch01	596561	597604	Extensin-like protein Dif10 (AHRD V3.3 *-* Q43504_SOLLC)	XP_015167155.1 extensin-1-like	1044	GO:0016020	membrane			0.0256845	0	0	0	0	0	0.0305901	0	0	0	0.0285573	0	0.0208307	0	0	0	0	0	0	0	0	0	0	0	0	0	0	0	0	0	0	0	0		0	0	0	0	0
Solyc01g005890.1	SL4.0ch01	599174	600090	extensin-2-like (AHRD V3.3 *-* XP_019069150.1)	---NA---	789					0	0.0549433	0	0	0	0	0	0	0	0	0	0	0	0	0	0	0	0	0	0	0	0	0	0	0	0	0	0	0	0	0	0	0		0	0	0	0	0
Solyc01g005900.2	SL4.0ch01	601207	605068	Transferase (AHRD V3.3 *** A0A200Q1C0_9MAGN);Dbxref=InterPro:IPR003480,Pfam:PF02458;Ontology_term=GO:0016747	XP_004228929.1fatty alcohol:caffeoyl-CoA acyltransferase-like	840	GO:0009805;GO:0016410;GO:0050643	coumarin biosynthetic process;N-acyltransferase activity;10-deacetylbaccatin III 10-O-acetyltransferase activity	EC:2.3;EC:2;EC:2.3.1.167;EC:2.3.1	Acyltransferases;Transferases;10-deacetylbaccatin III 10-O-acetyltransferase;Acyltransferases	2.07773	1.58546	1.45979	1.09895	2.29523	1.35122	1.1579	0.721829	2.65851	2.08905	1.55642	1.44183	1.73539	1.93566	1.2191	1.69081	1.68386	1.32678	2.27167	0	4.85232	1.12339	1.90728	1.1138	0.568528	1.8632	0	0.205729	1.60928	0.999642	0.814278	0	2.82029		2.51516	0.804097	1.92499	1.08056	0
Solyc01g005910.3	SL4.0ch01	605803	609744	Acid phosphatase/vanadium-dependent haloperoxidase-related protein (AHRD V3.3 *** A0A2U1NM03_ARTAN);Dbxref=InterPro:IPR003832,Pfam:PF02681	OMO63654.1Acid phosphatase/vanadium-dependent haloperoxidase-related protein	1338					14.2242	12.0183	11.8146	10.4101	13.5945	11.1669	11.0231	10.6516	13.3019	11.1456	11.9655	12.6222	12.6357	11.2084	15.5404	24.8652	17.0381	18.8945	17.6814	13.4719	22.0787	12.7698	11.4363	8.26464	11.6118	2.88028	6.4919	10.2923	13.8985	6.74323	20.5981	15.2159	11.7913		9.19013	7.68422	10.0095	12.4522	4.94585
Solyc01g005920.3	SL4.0ch01	611660	613377	Amino acid/polyamine transporter I (AHRD V3.3 *** A0A200RCI7_9MAGN);Dbxref=InterPro:IPR002293,Pfam:PF13520;Ontology_term=GO:0016020,GO:0022857,GO:0055085	XP_004228697.1probable polyamine transporter At3g13620	1718	GO:0005886;GO:0016021;GO:0022857;GO:0055085	plasma membrane;integral component of membrane;transmembrane transporter activity;transmembrane transport	EC:7	Translocases	3.47258	1.74762	1.55529	1.01948	3.68436	1.5135	2.19646	0.840179	2.05166	2.77625	2.92858	1.16032	5.17068	5.42898	3.60631	2.03193	1.41901	1.30445	0.441777	0.310705	2.23744	1.94588	1.4287	0.281585	0.638808	1.57015	0	0.173361	0.80137	1.96563	0.343101	0.134179	3.04514		1.32473	1.35525	2.29814	3.9839	1.34808
Solyc01g005930.3	SL4.0ch01	617317	621361	Lipase/lipooxygenase%2C PLAT/LH2 family protein (AHRD V3.3 *** AT1G55280.2)	PSR90256.1Lipoxygenasey domain-containing protein	1382	GO:0016021	integral component of membrane			11.7685	14.1351	23.4731	23.4645	12.2237	15.5905	20.318	21.3028	8.32767	9.07884	16.5248	22.8187	14.6627	13.2299	17.7315	20.0251	10.3281	16.5153	16.7391	16.5619	9.76107	12.767	12.616	8.07738	19.0766	14.8734	14.3752	27.9453	11.0847	15.599	18.9495	22.7492	9.06264		5.10452	5.65731	8.85535	11.8422	8.22465
Solyc01g005940.4	SL4.0ch01	624715	627944	Phytoene synthase, chloroplastic (AHRD V3.3 *** A0A2G3DEK5_CAPCH),Pfam:PF00494	XP_015072370.1phytoene synthase 2, chloroplastic-like	1186	GO:0004311;GO:0016021;GO:0016117;GO:0016767	farnesyltranstransferase activity;integral component of membrane;carotenoid biosynthetic process;geranylgeranyl-diphosphate geranylgeranyltransferase activity	EC:2.5.1;EC:2.5.1.29;EC:2;EC:2.5.1.32;EC:2.5.1.10	Transferring alkyl or aryl groups, other than methyl groups;Geranylgeranyl diphosphate synthase;Transferases;15-cis-phytoene synthase;(2E,6E)-farnesyl diphosphate synthase	0	0	0.0231168	0	0	0.0224323	0.063355	0.0145941	0	0.0483203	0.0457099	0.0237907	0	0.0198714	0.084957	0.111806	0	0	0	0	0	0	0.137505	0	0	0	0	0	0	0	0	0	0		0	0	0	0	0
Solyc01g005950.4	SL4.0ch01	628224	635544	Serine/threonine-protein phosphatase (AHRD V3.3 *** A0A2G3DEI1_CAPCH);Dbxref=InterPro:IPR004843,Pfam:PF00149;Ontology_term=GO:0016787	NP_001334782.1serine/threonine-protein phosphatase PP2A catalytic subunit	1643	GO:0006470;GO:0106306;GO:0106307	protein dephosphorylation;protein serine phosphatase activity;protein threonine phosphatase activity	EC:3.1.3.16;EC:3.1;EC:3;EC:3.1.3	Protein-serine/threonine phosphatase;Acting on ester bonds;Hydrolases;Acting on ester bonds	36.6187	37.413	37.8111	24.3979	35.9067	35.9276	32.6978	26.2625	43.6511	42.6716	30.2885	26.0057	27.7163	31.3045	26.5939	22.5678	57.5972	47.0496	48.9536	30.8885	58.5199	42.7671	47.2503	22.4145	44.7737	33.0358	21.5003	25.0767	53.2412	42.9076	42.2303	29.9251	41.489		69.6805	51.3259	45.793	49.8137	65.5908
Solyc01g005960.3	SL4.0ch01	636344	643757	RNA helicase DEAD1	NP_001304862.1DEAD-box ATP-dependent RNA helicase 37	2535	GO:0003723;GO:0003724;GO:0005524;GO:0005634;GO:0016787	RNA binding;RNA helicase activity;ATP binding;nucleus;hydrolase activity	EC:3.6.4.13;EC:3	RNA helicase;Hydrolases	19.6892	18.0537	21.5883	20.8064	18.5883	14.035	16.6308	21.2292	19.4959	18.452	16.9272	18.3222	14.6146	15.599	23.2599	24.2079	14.2968	14.7172	16.8945	19.7919	14.9698	14.2207	14.1042	15.8628	15.9864	18.1158	21.5084	18.0859	18.1913	22.4049	16.9494	20.845	20.8558		18.7716	16.9578	22.3632	20.6426	12.9249
Solyc01g005970.3	SL4.0ch01	652435	657845	F-box/kelch-repeat protein (AHRD V3.3 *** A0A1U8GYH7_CAPAN)	XP_004228650.1F-box/kelch-repeat protein At1g55270	2400	GO:0003676;GO:0003724;GO:0005524;GO:0016787	nucleic acid binding;RNA helicase activity;ATP binding;hydrolase activity	EC:3.6.4.13;EC:3	RNA helicase;Hydrolases	4.61042	4.33636	3.88366	4.52071	3.87999	4.76576	4.10901	3.98529	4.49112	5.08556	4.36303	4.20698	5.05757	4.95977	5.80209	4.40178	4.32386	4.56403	4.47019	5.14453	3.85907	5.00702	6.59168	4.85668	4.68263	5.28087	8.72858	4.00666	4.25285	5.47284	2.13037	2.68456	4.50917		4.20411	5.14247	5.82906	5.02587	6.51036
Solyc01g005980.4	SL4.0ch01	660387	662476	transmembrane protein%2C putative (Protein of unknown function%2C DUF538) (AHRD V3.3 *** AT5G19860.1);Dbxref=InterPro:IPR007493,Pfam:PF04398	XP_004228712.1uncharacterized protein LOC101247847	1001	GO:0016021	integral component of membrane			9.62819	13.0629	3.92774	1.69081	21.5465	16.4548	4.45206	1.14974	10.2635	10.6754	5.57443	3.67005	11.8753	14.3117	10.5221	1.87749	13.6755	5.12277	2.65224	1.47269	10.6047	9.77156	8.63375	0.711796	9.84015	8.18617	4.61272	1.80775	9.93382	11.1797	1.95142	1.52631	7.7445		10.5483	6.42342	9.48282	7.33715	7.0284
Solyc01g005985.1	SL4.0ch01	663606	665382	Bifunctional inhibitor/lipid-transfer protein/seed storage 2S albumin superfamily protein, putative (AHRD V3.3 *** A0A061GSH0_THECC)	XP_004228722.1protein YLS3	891	GO:0005886;GO:0006869;GO:0008289;GO:0016021;GO:0031225	plasma membrane;lipid transport;lipid binding;integral component of membrane;anchored component of membrane			9.194	5.18284	1.29292	0.19571	5.73116	3.32387	1.9019	0.0833243	7.66123	8.6527	2.00105	0.293393	9.75978	7.24825	5.76231	0.511294	81.0922	70.8589	19.0965	1.3659	25.3521	4.27717	3.53275	1.03152	46.1589	30.1972	10.6954	0.190529	52.8413	29.0082	2.26237	0.29492	14.2024		4.6587	2.23408	6.53687	18.2634	3.70378
Solyc01g006000.3	SL4.0ch01	673274	679768	GPI mannosyltransferase 2 (AHRD V3.3 *** A0A2G3DEG8_CAPCH);Dbxref=InterPro:IPR007315,Pfam:PF04188;Ontology_term=GO:0004584,GO:0006506	XP_004228645.1GPI mannosyltransferase 2	1901	GO:0000009;GO:0004376;GO:0005789;GO:0006506;GO:0016021;GO:0031501;GO:0097502	alpha-1,6-mannosyltransferase activity;glycolipid mannosyltransferase activity;endoplasmic reticulum membrane;GPI anchor biosynthetic process;integral component of membrane;mannosyltransferase complex;mannosylation	EC:2.4;EC:2;EC:2.4.1.232;EC:2.4.1	Glycosyltransferases;Transferases;Initiation-specific alpha-1,6-mannosyltransferase;Glycosyltransferases	12.9423	11.2967	11.826	11.0427	12.0689	9.77665	9.1419	10.2626	18.3326	19.6904	10.9434	11.4838	12.6727	10.2712	9.15947	5.77715	8.33642	6.65175	5.0593	4.85213	9.3291	11.3573	8.36678	6.86829	3.91914	2.80232	6.51356	4.48637	8.63647	8.33186	3.6741	5.86717	6.42898		5.91076	6.65163	6.75559	7.00869	6.31572
Solyc01g006010.3	SL4.0ch01	681051	688851	Branchpoint-bridging protein (AHRD V3.3 *-* A0A1J3JYE2_NOCCA)	XP_004228602.1splicing factor 1	3071	GO:0003729;GO:0005634;GO:0048024	mRNA binding;nucleus;regulation of mRNA splicing, via spliceosome			6.96793	8.06787	7.21773	9.28088	5.20086	6.03808	6.69939	10.2073	5.8859	4.81275	6.53853	8.04912	3.48868	4.55709	8.2808	10.4811	4.93836	5.17176	6.22762	7.63737	5.60797	8.81283	9.06302	10.122	2.91259	4.56513	18.2637	11.5469	4.75765	6.1974	6.52943	10.285	8.00946		9.94407	18.9852	10.2549	7.1604	21.0227
Solyc01g006020.4	SL4.0ch01	689410	692256	BnaCnng41690D protein (AHRD V3.3 *** A0A078JEK8_BRANA)	PSR86892.1Eukaryotic translation initiation factor 3 subunit C like	975	GO:0003743;GO:0006413;GO:0009941	translation initiation factor activity;translational initiation;chloroplast envelope			49.0328	28.3164	26.0862	25.8579	59.3614	42.4094	29.9376	20.0854	65.1023	33.6138	21.889	30.9488	110.446	70.4632	44.2703	33.8004	40.0869	57.1471	49.4877	64.539	41.4998	36.0703	33.245	25.3815	84.1809	42.6898	30.5127	107.181	58.826	58.4632	51.096	76.5118	32.4548		30.6308	13.9421	46.7545	55.9841	15.8496
Solyc01g006040.3	SL4.0ch01	723500	737443	E3 ubiquitin protein ligase (AHRD V3.3 *** A0A2I4FSG3_9ROSI)	XP_004228596.1E3 ubiquitin-protein ligase BRE1-like 2	3331	GO:0004842;GO:0005634;GO:0009965;GO:0010162;GO:0010228;GO:0010390;GO:0033523;GO:0042803;GO:0045087;GO:0046872	ubiquitin-protein transferase activity;nucleus;leaf morphogenesis;seed dormancy process;vegetative to reproductive phase transition of meristem;histone monoubiquitination;histone H2B ubiquitination;protein homodimerization activity;innate immune response;metal ion binding	EC:2	Transferases	11.3986	9.54539	10.9333	11.1591	8.16043	8.37781	9.95813	10.376	9.25693	13.8695	10.0301	9.99793	8.54047	12.9906	9.42313	12.2847	7.6234	6.14228	9.63624	9.48795	7.55434	10.3496	9.47889	15.6508	4.76077	8.18164	12.7369	7.26861	6.57361	12.4202	6.98496	7.34946	10.6563		10.0171	12.153	7.20796	14.29	15.846
Solyc01g006050.2	SL4.0ch01	739636	741029	transmembrane protein 45B-like (AHRD V3.3 *** A0A2I4DQK0_9ROSI)	XP_004228713.1transmembrane protein 45A	1394	GO:0016021	integral component of membrane			0.186459	0.0847218	0.0747909	0.143653	0.0297077	0.298681	0.110925	0.0776375	0.0170919	0.140082	0.173453	0.788404	0.0167148	0.365616	0.418543	1.4334	0	0	0	1.1852	0	0	0	0.716073	0	0.499113	0	0.440865	0	0.089261	0	0.17061	0.944369		0	1.2924	0.257833	0.868381	0
Solyc01g006055.1	SL4.0ch01	747554	748217	Dirigent protein (AHRD V3.3 *** K4ASH2_SOLLC);Dbxref=InterPro:IPR004265,Pfam:PF03018	XP_004228729.1dirigent protein 19	664	GO:0016021;GO:0048046	integral component of membrane;apoplast			0.303504	0.357745	0	0	0.357817	0.219228	0	0	0.725439	0.088352	0	0.0556883	0.298683	0	0	0	5.42144	0.305127	0	0	4.16888	1.20568	0.584835	0	8.36782	1.28547	0	0	16.1496	48.7372	1.12358	0	0.729669		0	0	1.10675	1.11826	0
Solyc01g006080.2	SL4.0ch01	756619	759819	Plant/protein (DUF789) (AHRD V3.3 *** Q8LF98_ARATH);Dbxref=InterPro:IPR008507,Pfam:PF05623	PSR89140.1Pyridoxine/pyridoxamine 5'-phosphate oxidase	804					1.17582	0	0	0	1.60707	0.0439053	0.0294401	0	1.40068	1.41293	0	0	0.465368	0.133544	0	0	0.892167	0	0	0	0.873144	0	0	0	0.803268	0	0	0	0.155028	0.176548	0	0	0.186785		0.666309	0	1.52989	4.86642	0
Solyc01g006090.3	SL4.0ch01	763833	765269	Eukaryotic rRNA processing (AHRD V3.3 *** A0A2U1PZE8_ARTAN);Dbxref=InterPro:IPR008610,Pfam:PF05890	XP_004228685.1probable rRNA-processing protein EBP2 homolog	1031	GO:0005730;GO:0006364;GO:0030687;GO:0034399;GO:0042273	nucleolus;rRNA processing;preribosome, large subunit precursor;nuclear periphery;ribosomal large subunit biogenesis			5.44819	10.3175	2.18435	7.04565	4.54914	5.21821	3.39156	7.74684	5.58542	4.24117	3.87407	4.52048	3.43012	3.24856	3.86047	3.74952	18.5836	8.00246	7.66926	13.627	14.5922	8.55353	6.69009	10.2912	10.3601	6.09713	2.66764	6.33611	9.80021	4.23334	3.13487	2.94234	9.63625		8.23059	9.90615	10.1283	11.2321	12.9331
Solyc01g006100.4	SL4.0ch01	766314	774402	cytosine-5 DNA methyltransferase1L	XP_004228597.2DNA (cytosine-5)-methyltransferase 1 isoform X2	2548	GO:0003677;GO:0003682;GO:0003886;GO:0005634;GO:0006325;GO:0090116	DNA binding;chromatin binding;DNA (cytosine-5-)-methyltransferase activity;nucleus;chromatin organization;C-5 methylation of cytosine	EC:2.1;EC:2.1.1.37;EC:2;EC:2.1.1	Transferring one-carbon groups;DNA (cytosine-5-)-methyltransferase;Transferases;Transferring one-carbon groups	4.42672	1.05401	0.240642	0.0863747	5.94105	1.27647	0.178375	0.2066	5.28208	1.82017	0.22969	0.399581	1.27165	0.954469	0.302399	0.0412403	6.3444	1.62619	1.04709	0.20084	4.53839	2.27767	2.88602	0.910094	6.81337	0.634348	1.25819	0.504273	5.85752	1.45211	0.665351	0.520407	3.12064		1.71263	0.657033	8.03939	2.3545	1.30712
Solyc01g006110.3	SL4.0ch01	776098	781893	PP2A regulatory subunit TAP46 (AHRD V3.3 *** A0A2G2XNB2_CAPBA);Dbxref=InterPro:IPR007304,Pfam:PF04177;Ontology_term=GO:0009966	XP_010316147.1PP2A regulatory subunit TAP46	1653	GO:0005634;GO:0005829;GO:0006808;GO:0009409;GO:0009737;GO:0010187;GO:0019900;GO:0030307;GO:0032008;GO:0035303;GO:0051721	nucleus;cytosol;regulation of nitrogen utilization;response to cold;response to abscisic acid;negative regulation of seed germination;kinase binding;positive regulation of cell growth;positive regulation of TOR signaling;regulation of dephosphorylation;protein phosphatase 2A binding			38.0955	50.0494	74.5497	77.7676	34.631	48.3121	70.8837	73.404	31.2486	40.8941	63.6078	59.7408	51.462	47.0236	68.5572	88.1937	59.6715	52.2743	76.4633	80.666	58.52	57.8024	56.0674	73.7429	48.1361	49.4176	50.8387	73.1727	48.9461	49.6531	74.9175	73.1762	54.317		43.458	57.344	33.1196	46.7356	55.2803
Solyc01g006120.4	SL4.0ch01	785604	793974	Protein kinase family protein (AHRD V3.3 *** A0A2U1M4N4_ARTAN)	XP_004228598.1casein kinase 1-like protein HD16	2705	GO:0004674;GO:0005524;GO:0005634;GO:0005737;GO:0006897;GO:0018105	protein serine/threonine kinase activity;ATP binding;nucleus;cytoplasm;endocytosis;peptidyl-serine phosphorylation	EC:2.7.1;EC:2.7;EC:2	Transferring phosphorus-containing groups;Transferring phosphorus-containing groups;Transferases	80.211	71.663	75.7833	86.8014	85.8408	78.5143	103.364	98.4312	79.6938	99.5844	83.717	70.2023	94.9761	78.0288	81.576	96.0832	48.9346	64.7519	59.5111	57.4159	46.7692	62.0707	58.484	64.2054	38.5109	112.613	76.0658	54.0407	43.1008	97.5297	53.2173	66.501	99.3151		68.0631	86.6285	62.126	64.9653	103.527
Solyc01g006130.4	SL4.0ch01	795025	799370	DnaJ/Hsp40 cysteine-rich domain superfamily protein (AHRD V3.3 *-* AT2G34860.2)	XP_004228692.1protein PHOTOSYSTEM I ASSEMBLY 2, chloroplastic	1082	GO:0000166;GO:0005515;GO:0016301;GO:0016310;GO:0016788	nucleotide binding;protein binding;kinase activity;phosphorylation;hydrolase activity, acting on ester bonds	EC:3.1;EC:2.7;EC:2;EC:3	Acting on ester bonds;Transferring phosphorus-containing groups;Transferases;Hydrolases	40.1049	26.1699	17.1978	17.0883	44.7969	28.7375	19.3027	16.4208	55.7456	47.9893	24.8847	31.4639	28.3484	32.3163	28.4614	26.0111	35.5784	42.0851	72.272	82.2631	27.5116	27.1109	39.0406	35.9158	45.3949	44.8275	69.1204	75.1804	38.9367	32.6746	63.7948	53.8765	26.1159		36.9471	39.4841	25.3354	26.0455	41.4746
Solyc01g006140.4	SL4.0ch01	798926	803433	CDT1-like protein a, chloroplastic (AHRD V3.3 *** A0A2I4F6Q2_9ROSI)	XP_010316139.2CDT1-like protein a, chloroplastic	2133	GO:0000076;GO:0000278;GO:0003677;GO:0005634;GO:0030174;GO:0070182;GO:0071163	DNA replication checkpoint signaling;mitotic cell cycle;DNA binding;nucleus;regulation of DNA-dependent DNA replication initiation;DNA polymerase binding;DNA replication preinitiation complex assembly			0.999869	2.25043	0.420536	0.498163	0.877423	1.03191	0.269405	0.735136	1.2548	0.631837	0.16042	0.704468	0.812485	0.663623	0.484975	0.657023	2.62222	1.36412	0.62807	0.29723	1.96164	0.478307	0.494018	0.275734	2.18152	0.359926	1.33493	1.0367	2.03855	0.587011	4.37e-07	0.608434	0.744108		4.67e-07	0.614556	0.86427	0.633846	0.66676
Solyc01g006150.3	SL4.0ch01	807080	812172	Cation efflux protein (AHRD V3.3 *** A0A200PY73_9MAGN)	XP_004228644.1metal tolerance protein 4-like	1625	GO:0005384;GO:0016021;GO:0071421	manganese ion transmembrane transporter activity;integral component of membrane;manganese ion transmembrane transport	EC:7	Translocases	11.7955	6.26077	6.39107	9.80738	11.6781	7.96053	8.42624	15.7458	14.8831	7.83394	10.8454	14.0068	7.29351	9.07723	17.5115	12.3225	28.4697	28.2887	17.2562	10.0953	43.4789	22.6343	21.6883	4.69953	33.6006	10.2451	10.886	19.5762	40.1893	17.8735	39.1089	24.1569	8.70332		4.51591	13.7155	16.5613	17.7036	11.1298
Solyc01g006160.3	SL4.0ch01	815648	817914	60S acidic ribosomal protein P1 (AHRD V3.3 *** A0A2G2W8Q0_CAPBA),Pfam:PF00428	XP_010316100.160S acidic ribosomal protein P1	602	GO:0002181;GO:0003735;GO:0006414;GO:0022625;GO:0030295;GO:0032147;GO:0043021	cytoplasmic translation;structural constituent of ribosome;translational elongation;cytosolic large ribosomal subunit;protein kinase activator activity;activation of protein kinase activity;ribonucleoprotein complex binding			413.356	468.227	274.881	266.246	546.778	400.336	326.786	278.044	483.419	402.73	433.265	374.95	287.74	343.815	405.516	367.101	468.528	425.534	383.314	354.203	501.561	386.768	401.733	535.838	639.404	437.053	358.742	273.669	577.51	485.429	719.92	462.646	461.068		624.04	495.722	507	452.715	522.406
Solyc01g006170.4	SL4.0ch01	818692	819832	Eukaryotic rRNA processing (AHRD V3.3 *** A0A2U1PZE8_ARTAN);Dbxref=InterPro:IPR008610,Pfam:PF05890	XP_004228683.1probable rRNA-processing protein EBP2 homolog	1141	GO:0005730;GO:0006364;GO:0030687;GO:0034399;GO:0042273	nucleolus;rRNA processing;preribosome, large subunit precursor;nuclear periphery;ribosomal large subunit biogenesis			16.7622	32.9412	12.128	31.5632	15.9805	20.1365	19.0977	40.3957	16.6506	14.4495	18.2616	19.6666	9.57409	9.46081	19.3521	22.4975	37.2081	20.1466	15.3264	23.3136	38.0331	19.2641	16.2816	31.1998	47.1584	17.1018	17.2743	32.0307	47.1482	18.8039	25.467	22.5173	30.8002		25.2235	34.9894	41.3366	27.3668	46.2245
Solyc01g006180.4	SL4.0ch01	822399	828240	P-loop containing nucleoside triphosphate hydrolases superfamily protein (AHRD V3.3 *** A0A2U1MH74_ARTAN)	XP_004228652.1GTP-binding protein BRASSINAZOLE INSENSITIVE PALE GREEN 2, chloroplastic	2250	GO:0003729;GO:0005525;GO:0005739;GO:0006355;GO:0009570;GO:0009646;GO:0009651;GO:0009658;GO:0009742;GO:0019843;GO:0032502;GO:1901259;GO:1902326;GO:1904143	mRNA binding;GTP binding;mitochondrion;regulation of transcription, DNA-templated;chloroplast stroma;response to absence of light;response to salt stress;chloroplast organization;brassinosteroid mediated signaling pathway;rRNA binding;developmental process;chloroplast rRNA processing;positive regulation of chlorophyll biosynthetic process;positive regulation of carotenoid biosynthetic process			7.39419	9.39594	4.42588	6.0541	5.31332	4.42037	3.95814	5.05076	9.02463	6.17777	7.56988	6.5646	4.03511	4.28468	7.33325	6.9551	5.8661	3.65632	3.21642	2.99059	6.68357	5.33457	5.09075	2.22386	4.67064	4.65017	6.12488	4.685	5.20312	5.71748	4.31858	5.36473	7.64376		4.90416	7.27488	7.0064	6.15223	8.48407
Solyc01g006190.3	SL4.0ch01	828707	833622	E3 ubiquitin-protein ligase (AHRD V3.3 *** A0A1U8H1Q2_CAPAN);Dbxref=InterPro:IPR018121,Pfam:PF03145;Ontology_term=GO:0005634,GO:0006511,GO:0007275	XP_004228679.1E3 ubiquitin-protein ligase SINAT2	1498	GO:0005737;GO:0006511;GO:0008270;GO:0016567;GO:0061630	cytoplasm;ubiquitin-dependent protein catabolic process;zinc ion binding;protein ubiquitination;ubiquitin protein ligase activity	EC:2	Transferases	35.2582	38.6592	55.0782	64.2375	40.4576	39.4388	53.6384	60.1764	29.9792	34.1884	46.6922	50.2304	48.5803	30.6733	56.4049	59.1604	21.5754	28.5515	46.244	39.7919	21.6116	28.5407	26.4223	59.3901	19.6123	30.3007	27.3181	39.3356	33.7415	31.2822	49.3579	51.7879	27.7104		65.6932	58.6475	25.9299	25.0281	49.2714
Solyc01g006200.3	SL4.0ch01	839587	842600	Unknown protein	---NA---	1209					5.94931	8.72657	10.9006	11.6442	9.89181	9.43513	8.41228	11.1299	4.23914	4.9991	9.04884	7.07692	10.5168	7.31571	12.6912	8.70064	16.3708	21.8725	25.0401	19.4036	17.2407	17.5692	19.8865	22.7399	21.3883	5.61151	10.9836	21.1311	10.0182	11.7258	14.9726	12.7204	10.1704		19.1369	13.7657	9.25582	10.6196	11.6643
Solyc01g006210.4	SL4.0ch01	843159	847440	Non-structural maintenance of chromosomes element 1 (AHRD V3.3 *** A0A200Q0A2_9MAGN);Dbxref=InterPro:IPR011513,Pfam:PF07574;Ontology_term=GO:0006281,GO:0030915	XP_004228657.1non-structural maintenance of chromosomes element 1 homolog	1230	GO:0000724;GO:0004842;GO:0005634;GO:0006301;GO:0016567;GO:0030915;GO:0046872	double-strand break repair via homologous recombination;ubiquitin-protein transferase activity;nucleus;postreplication repair;protein ubiquitination;Smc5-Smc6 complex;metal ion binding	EC:2	Transferases	2.67129	2.32212	0.976067	0.86432	2.64759	1.46774	0.848856	1.00413	3.84425	2.70339	0.752349	1.30166	1.51657	1.63405	0.879067	0.614992	4.88076	0.824089	1.41098	1.37405	5.4022	2.48083	2.10603	2.90557	9.4166	1.7359	1.43461	2.55555	7.36035	4.24278	2.02305	3.75805	2.73708		2.73387	2.49719	5.38041	3.188	2.48399
Solyc01g006220.3	SL4.0ch01	848802	860098	histone-lysine N-methyltransferase ASHH3 (AHRD V3.3 *** A0A1S4DKJ0_TOBAC)	XP_004228631.1histone-lysine N-methyltransferase ASHH3	1689	GO:0005634;GO:0018024;GO:0034968	nucleus;histone-lysine N-methyltransferase activity;histone lysine methylation	EC:2.1;EC:2;EC:2.1.1.354;EC:2.1.1	Transferring one-carbon groups;Transferases;[Histone H3]-lysine(4) N-trimethyltransferase;Transferring one-carbon groups	6.73734	2.84513	2.0277	1.2332	5.76191	2.82362	1.43471	1.33309	7.71447	4.47905	1.30763	2.07271	6.25923	4.80748	1.81074	1.41276	5.06332	1.80482	1.35116	2.05894	4.3261	2.25188	2.45791	1.33967	3.01206	1.40065	0.99218	0.883697	3.89639	2.2902	1.04936	1.50473	1.2115		0	1.03624	4.20348	1.97274	1.03076
Solyc01g006230.3	SL4.0ch01	862697	868804	Cysteine protease (AHRD V3.3 *** A0A2G3AHQ7_CAPAN);Dbxref=InterPro:IPR005078,Pfam:PF03416	XP_010316044.1cysteine protease ATG4 isoform X1	2210	GO:0005737;GO:0006508;GO:0006914;GO:0008234	cytoplasm;proteolysis;autophagy;cysteine-type peptidase activity	EC:3.4;EC:3	Acting on peptide bonds (peptidases);Hydrolases	20.1464	23.9211	48.6969	45.5746	18.4162	24.624	44.924	40.1438	20.8681	20.728	35.6384	38.7111	25.2955	23.1022	54.2343	56.7258	21.074	35.532	35.6402	36.7188	26.1886	34.3523	39.2441	51.1037	20.2605	32.9028	44.83	46.8008	17.4097	23.4312	45.6	41.4417	23.1073		51.2183	50.1469	14.2918	14.6983	45.5553
Solyc01g006240.3	SL4.0ch01	869849	870878	Inactive protein restricted tev movement 1 (AHRD V3.3 *** A0A314KP80_NICAT);Dbxref=InterPro:IPR001229,Pfam:PF01419	XP_004228728.1inactive protein RESTRICTED TEV MOVEMENT 1-like	674	GO:0030246	carbohydrate binding			2.70703	1.48798	0.42508	0	9.85016	3.85818	0.776097	0.0740945	6.2434	2.41319	0.83304	0.368419	4.0564	0.503759	0.246993	0.0597827	2.27439	0.896042	0	0	3.83348	0.843006	0.572479	0	5.88731	3.14578	3.11974	0	2.56886	0.675107	0	0	0.714254		1.69861	0	2.16674	1.45952	0
Solyc01g006250.2	SL4.0ch01	871362	873923	F-box protein (AHRD V3.3 *** A0A2G3AHK9_CAPAN)	PHT93717.1F-box protein	777					6.13854	6.13973	4.91522	4.99524	5.6396	9.80836	7.05197	6.94294	3.71402	13.3656	7.69062	6.72728	5.31485	24.5434	3.23684	3.05146	2.49057	22.0772	4.07075	4.49928	2.94527	9.13881	5.17187	3.45954	5.04539	26.3526	6.4055	3.4233	3.57039	34.7459	16.2592	6.71184	25.6152		68.3573	20.5158	6.05034	33.8627	19.5201
Solyc01g006260.4	SL4.0ch01	878399	879674	Ribonuclease P/MRP protein subunit POP5 (AHRD V3.3 *** A0A200Q6K4_9MAGN);Dbxref=InterPro:IPR002759,Pfam:PF01900;Ontology_term=GO:0004540,GO:0008033	XP_004228720.1probable ribonuclease P/MRP protein subunit POP5	698	GO:0000172;GO:0001682;GO:0004526;GO:0005655;GO:0006364;GO:0033204;GO:0090502	ribonuclease MRP complex;tRNA 5'-leader removal;ribonuclease P activity;nucleolar ribonuclease P complex;rRNA processing;ribonuclease P RNA binding;RNA phosphodiester bond hydrolysis, endonucleolytic	EC:3.1.30;EC:3.1;EC:3;EC:3.1.26;EC:3.1.26.5	Acting on ester bonds;Acting on ester bonds;Hydrolases;Acting on ester bonds;Ribonuclease P	5.50044	8.46274	5.70581	6.34144	6.98077	8.29056	5.46424	7.52845	7.68617	6.19627	4.22418	5.27046	6.33468	5.35855	3.5047	2.16529	5.77236	6.25388	5.39128	4.26604	11.0632	5.77671	8.1728	8.01814	9.50109	6.58675	1.48459	6.87637	5.64208	6.21111	7.32738	6.14051	9.06382		10.5082	12.4042	11.9606	7.29269	13.3668
Solyc01g006270.2	SL4.0ch01	883631	884344	Unknown protein	XP_004228600.1formate--tetrahydrofolate ligase	451	GO:0004329;GO:0005524;GO:0016021;GO:0035999	formate-tetrahydrofolate ligase activity;ATP binding;integral component of membrane;tetrahydrofolate interconversion	EC:6.3;EC:6.3.4.3;EC:6	Forming carbon-nitrogen bonds;Formate--tetrahydrofolate ligase;Ligases	4.60996e-06	3.69402e-06	1.35183e-05	0.191404	4.4413e-06	4.51594e-06	9.45786e-06	2.1166e-06	5.27328e-06	1.5979e-05	1.3188e-05	1.61069e-05	8.72901e-06	1.48919e-05	9.18986e-06	1.22642e-05	3.47e-06	6.93e-06	6.54e-07	4.53e-06	6.89e-06	7.3e-06	0.434888	2.77e-06	1.19e-05	5.79e-05	3.73e-05	6.64e-06	2.66e-06	2.21e-06	1.21e-05	1.84405	1.21e-06		3.46e-05	4.24e-05	8.07e-07	5.31e-06	2.59e-05
Solyc01g006280.3	SL4.0ch01	883730	890609	Formate--tetrahydrofolate ligase (AHRD V3.3 *** A0A2G3DED7_CAPCH);Dbxref=InterPro:IPR000559,Pfam:PF01268;Ontology_term=GO:0004329,GO:0005524	XP_004228600.1formate--tetrahydrofolate ligase	2957	GO:0004329;GO:0005524;GO:0035999	formate-tetrahydrofolate ligase activity;ATP binding;tetrahydrofolate interconversion	EC:6.3;EC:6.3.4.3;EC:6	Forming carbon-nitrogen bonds;Formate--tetrahydrofolate ligase;Ligases	55.0192	54.6392	147.582	145.88	67.0363	58.5074	152.269	142.704	53.5852	36.1691	99.1137	88.1921	64.314	53.0308	71.2448	39.1896	45.307	56.5751	68.7025	30.7012	46.6344	44.0049	46.5108	89.079	34.5065	41.813	66.4327	32.7332	45.3703	42.2004	129.379	110.555	35.6934		255.383	229.97	56.8554	38.7239	64.5633
Solyc01g006290.4	SL4.0ch01	894318	897161	Peroxidase (AHRD V3.3 *** K4ASJ5_SOLLC);Dbxref=InterPro:IPR002016,Pfam:PF00141;Ontology_term=GO:0004601,GO:0006979,GO:0020037,GO:0055114	XP_004228671.1lignin-forming anionic peroxidase	1260	GO:0004601;GO:0005576;GO:0006979;GO:0020037;GO:0042744;GO:0046872;GO:0098869	peroxidase activity;extracellular region;response to oxidative stress;heme binding;hydrogen peroxide catabolic process;metal ion binding;cellular oxidant detoxification	EC:1.11;EC:1;EC:1.11.1	Acting on a peroxide as acceptor;Oxidoreductases;Acting on a peroxide as acceptor	0	0.293081	1.40652	1.07188	0.0226316	0.180362	0.823369	9.46765	0	0.017786	17.9654	1.17805	0.0376587	0	16.5859	4.48618	22.527	948.757	237.713	68.0918	42.2147	42.0343	32.9981	5.1088	130.387	2123.05	1285.25	145.638	68.8702	1467.45	508.64	34.7865	418.935		382.528	83.4707	31.8523	190.591	294.465
Solyc01g006300.3	SL4.0ch01	898439	901295	LECEVI1A;Dbxref=InterPro:IPR002016,Pfam:PF00141;Ontology_term=GO:0004601,GO:0006979,GO:0020037,GO:0055114	NP_001234132.2peroxidase precursor	1246	GO:0004601;GO:0005576;GO:0006979;GO:0020037;GO:0042744;GO:0046872;GO:0098869	peroxidase activity;extracellular region;response to oxidative stress;heme binding;hydrogen peroxide catabolic process;metal ion binding;cellular oxidant detoxification	EC:1.11;EC:1;EC:1.11.1	Acting on a peroxide as acceptor;Oxidoreductases;Acting on a peroxide as acceptor	0	0.127865	0.128312	0.0154546	0.0164519	0.123287	0	0.0137564	0	0	0.208442	0.0493633	0.28683	0.1686	0.0909391	0.0769181	6.35085	21.9098	13.3594	2.25503	44.9079	5.2674	0.259225	1.22618	0.463624	0	0.706325	0.377465	14.2269	1.12088	0.498021	0.194765	0.862458		1.92287	4.42615	0.294337	0.330442	4.89194
Solyc01g006310.3	SL4.0ch01	907879	911106	Peroxidase (AHRD V3.3 *** K4ASJ7_SOLLC);Dbxref=InterPro:IPR002016,Pfam:PF00141;Ontology_term=GO:0004601,GO:0006979,GO:0020037,GO:0055114	XP_004228694.1peroxidase N-like isoform X1	1395	GO:0004601;GO:0005576;GO:0006979;GO:0016021;GO:0020037;GO:0042744;GO:0046872;GO:0098869	peroxidase activity;extracellular region;response to oxidative stress;integral component of membrane;heme binding;hydrogen peroxide catabolic process;metal ion binding;cellular oxidant detoxification	EC:1.11;EC:1;EC:1.11.1	Acting on a peroxide as acceptor;Oxidoreductases;Acting on a peroxide as acceptor	0	0	0	0	0	0	0	0	0	0	0	0	0	0	0	0	0	0	0	0	0	0	0	0	0	0	0	0	0	0	0	0	0		0	0	0	0	0
Solyc01g006320.4	SL4.0ch01	912527	913324	Late embryogenesis abundant (LEA) hydroxyproline-rich glycoprotein family (AHRD V3.3 *** Q9LJT9_ARATH)	XP_004228724.1protein NDR1-like	798	GO:0009506;GO:0016021;GO:0046658;GO:0098542	plasmodesma;integral component of membrane;anchored component of plasma membrane;defense response to other organism			3.29842	1.44782	0.270777	0.376178	9.4836	1.46719	0.583686	0.299935	9.63797	3.73362	6.90504	2.33664	3.76983	6.49824	5.02226	1.24419	4.20527	2.84015	0.561092	0.394644	3.91962	1.06879	0.907281	0.715269	25.3543	21.9363	0	4.84431	16.2848	1.78321	0.871531	0	6.98048		4.03801	12.9095	14.9375	2.89135	1.71217
Solyc01g006330.4	SL4.0ch01	918248	922538	Plastid-lipid associated protein PAP / fibrillin family protein (AHRD V3.3 *** A0A2U1MH95_ARTAN)	XP_010316007.1probable plastid-lipid-associated protein 12, chloroplastic	1416	GO:0009535;GO:0009941	chloroplast thylakoid membrane;chloroplast envelope			1.31361	0.362395	0.322382	0.195847	2.50611	0.199478	0.206708	0.132546	2.07465	0.343725	0.182201	0.229926	1.60714	1.48332	0.786096	0.383525	1.62399	0.930623	0.827332	0	1.58936	0.853586	0.222965	0.117185	5.28374	0.245039	0	0.973989	6.84959	1.05174	0	0.167521	1.29818		0	0	6.91985	2.7001	0
Solyc01g006340.3	SL4.0ch01	924053	927646	DEAD-box ATP-dependent RNA helicase 41 (AHRD V3.3 *** A0A2G3DEE5_CAPCH)	XP_004228633.1DEAD-box ATP-dependent RNA helicase 41 isoform X1	1765	GO:0003723;GO:0003724;GO:0005524;GO:0016021;GO:0016787	RNA binding;RNA helicase activity;ATP binding;integral component of membrane;hydrolase activity	EC:3.6.4.13;EC:3	RNA helicase;Hydrolases	5.33132	5.30061	6.41981	6.50574	4.36439	5.78044	5.73486	5.24397	4.67545	5.26694	5.63541	5.24292	4.68846	4.83809	5.52573	6.59622	3.44095	4.15727	3.35662	4.0685	3.6295	4.0809	5.54311	3.36854	3.64024	6.47263	5.66386	4.03566	3.70709	4.22169	3.32793	3.38384	6.84382		8.22352	5.25812	7.8674	6.51395	5.23031
Solyc01g006350.4	SL4.0ch01	942190	960156	Callose synthase 1 (AHRD V3.3 *** A0A2G3AHL0_CAPAN);Dbxref=InterPro:IPR003440,Pfam:PF02364;Ontology_term=GO:0000148,GO:0003843,GO:0006075,GO:0016020	XP_010315995.1callose synthase 9	3709	GO:0000148;GO:0003843;GO:0006075;GO:0008360;GO:0016021;GO:0071555	1,3-beta-D-glucan synthase complex;1,3-beta-D-glucan synthase activity;(1->3)-beta-D-glucan biosynthetic process;regulation of cell shape;integral component of membrane;cell wall organization	EC:2.4.1.34;EC:2.4;EC:2;EC:2.4.1	1,3-beta-glucan synthase;Glycosyltransferases;Transferases;Glycosyltransferases	40.3655	31.5766	34.5071	37.8214	30.0401	28.8313	30.3587	28.9045	42.7444	38.3679	27.9504	26.2725	34.7477	29.5786	33.9438	38.7334	23.8838	19.222	20.1894	21.7689	18.3026	31.4109	28.8485	27.3608	9.25544	11.5444	17.6783	15.1077	19.8889	25.2305	15.1358	19.2666	17.9884		17.9902	28.1346	20.288	20.7747	23.7588
Solyc01g006360.4	SL4.0ch01	963554	990475	Callose synthase 9 (AHRD V3.3 *** A0A2G3AHT3_CAPAN)	XP_010315995.1callose synthase 9	2593	GO:0000148;GO:0003843;GO:0006075;GO:0008360;GO:0016021;GO:0071555	1,3-beta-D-glucan synthase complex;1,3-beta-D-glucan synthase activity;(1->3)-beta-D-glucan biosynthetic process;regulation of cell shape;integral component of membrane;cell wall organization	EC:2.4.1.34;EC:2.4;EC:2;EC:2.4.1	1,3-beta-glucan synthase;Glycosyltransferases;Transferases;Glycosyltransferases	24.9188	15.3491	15.0311	18.9025	14.6307	11.5706	12.9113	10.1051	29.11	25.3653	17.5994	14.9448	21.126	18.9382	16.5025	17.5034	14.9252	6.79606	4.20296	6.10892	10.9124	12.7418	12.4596	2.20267	4.35551	4.35691	4.9381	2.58389	9.89169	5.96634	2.39373	4.34026	15.2626		12.7711	22.1338	15.6477	4.47603	5.98514
Solyc01g006370.3	SL4.0ch01	991516	1013901	Callose synthase (AHRD V3.3 *** K7PRK8_MAIZE)	XP_004228593.1callose synthase 3-like	6261	GO:0000148;GO:0003843;GO:0006075;GO:0008360;GO:0016021;GO:0071555	1,3-beta-D-glucan synthase complex;1,3-beta-D-glucan synthase activity;(1->3)-beta-D-glucan biosynthetic process;regulation of cell shape;integral component of membrane;cell wall organization	EC:2.4.1.34;EC:2.4;EC:2;EC:2.4.1	1,3-beta-glucan synthase;Glycosyltransferases;Transferases;Glycosyltransferases	43.381	17.1134	10.386	7.75481	44.4255	16.1407	8.44986	7.63071	84.4477	44.1695	12.0381	12.1048	33.7348	31.9656	11.8649	14.1257	30.7615	10.871	5.19862	5.44528	27.3529	12.1663	8.96505	2.86704	15.2143	9.18921	7.91917	2.62592	30.4665	16.4339	4.98238	2.35163	27.2053		4.64345	3.98697	40.2266	18.7237	1.51885
Solyc01g006380.2	SL4.0ch01	1021110	1022677	RING-type E3 ubiquitin transferase (AHRD V3.3 *-* A0A2U1P546_ARTAN)	XP_010315977.1putative E3 ubiquitin-protein ligase LIN-2	1568	GO:0016020	membrane			0.419386	0.0543277	0.0486149	0	0.579461	0.189468	0.135351	0.0210334	0.199482	0.0923183	0.0177059	0	0.166903	0.394871	0.112984	0	0.131224	0.206793	0	0	0.214042	0	0	0	0.354443	0.435599	0	0.0961901	4.24119	0.623217	0	0	0.0824194		0	0	0.0750074	0.126313	0
Solyc01g006390.2	SL4.0ch01	1025528	1026866	Pistil extensin like protein, partial CDS only (AHRD V3.3 *-* Q7DLN2_TOBAC)	NP_001234866.1extensin-like protein precursor	619					0.370282	0.0772703	0	0	0.933533	0.116165	0	0	1.32996	0.0528183	0.57877	0	0.969052	0.137986	0.0705907	0	8.57802	0.337949	0	0	6.01649	0	0	0	1.15849	0	0	0	2.9066	0	0	0	0		0	0	0.98064	0.8257	0
Solyc01g006400.4	SL4.0ch01	1029053	1030812	Pistil extensin like protein, partial CDS only (AHRD V3.3 *-* Q7DLN2_TOBAC)	NP_001265976.1Hop-interacting protein THI101 precursor	927					63.098	3.25099	1.07889	0.142884	127.415	5.78689	1.0409	0.178187	53.8368	5.31781	5.8876	0.253552	98.5857	20.9058	2.02435	0.23995	1437.71	120.679	3.53771	0.973646	1016.2	67.3498	41.5976	0	186.327	3.28006	1.01653	0.362171	223.554	14.2252	10.7512	0.280303	6.98197		7.19518	4.95449	150.521	5.23125	9.85658
Solyc01g006410.4	SL4.0ch01	1032686	1033435	Pistil extensin like protein, partial CDS only (AHRD V3.3 *-* Q7DLN2_TOBAC)	XP_010317990.1formin-like protein 14	564					0.0567513	0	0	0	0	0.06084	0	0	0.359373	0	0	0	0	0	0	0	0	0	0	0	0	0	0	0	0	0	0	0	0	0	0	0	0		0	0	0	0	0
Solyc01g006420.3	SL4.0ch01	1038166	1038651	Unknown protein	XP_015086397.2formin-like protein 14	434					0	0	0	0	0	0	0	0	0	0	0	0	0	0	0	0	0	0	0	0	0	0	0	0	0	0	0	0	0	0	0	0	0		0	0	0	0	0
Solyc01g006430.3	SL4.0ch01	1040800	1042521	Fatty acid desaturase (AHRD V3.3 *** E7CCC0_9BRAS);Dbxref=InterPro:IPR005804,Pfam:PF00487;Ontology_term=GO:0006629	XP_004228665.1delta(12)-fatty-acid desaturase FAD2	1634	GO:0006636;GO:0016021;GO:0102985	unsaturated fatty acid biosynthetic process;integral component of membrane;delta12-fatty-acid desaturase activity	EC:1;EC:1.14;EC:1.14.19.6;EC:1.14.19	Oxidoreductases;Acting on paired donors, with incorporation or reduction of molecular oxygen. The oxygen incorporated need not be derived from O(2);Acyl-CoA (9+3)-desaturase;Acting on paired donors, with incorporation or reduction of molecular oxygen. The oxygen incorporated need not be derived from O(2)	287.429	316.044	218.112	210.47	365.344	508.532	317.273	258.648	159.123	361.933	219.473	280.412	205.756	435.08	287.117	470.965	142.581	455.991	204.838	79.9263	133.66	260.608	288.212	362.076	184.953	449.823	185.445	97.0829	262.918	514.037	160.538	255.109	940.111		456.889	521.144	525.919	526.57	714.613
Solyc01g006440.2	SL4.0ch01	1054756	1060221	Protein NRT1/ PTR FAMILY 7.1 (AHRD V3.3 *** A0A1U8GXZ4_CAPAN);Dbxref=InterPro:IPR000109,Pfam:PF00854;Ontology_term=GO:0016020,GO:0022857,GO:0055085	XP_019069243.1protein NRT1/ PTR FAMILY 7.1	1878	GO:0006817;GO:0016021;GO:0022857;GO:0055085	phosphate ion transport;integral component of membrane;transmembrane transporter activity;transmembrane transport	EC:7	Translocases	0.0715443	0	0.0135791	0.0505478	0.137673	0.0096043	0	0.03436	0.338307	0.123045	0.0392691	0.0447386	0	0	0.0323007	0.0301925	0	0	0	0	0	0	0.0807762	0	0	0	0	0	0	0	0	0	0		0	0.306493	0.0611448	0	0
Solyc01g006450.4	SL4.0ch01	1064403	1069837	Enoyl-[acyl-carrier-protein] reductase [NADH], chloroplastic (AHRD V3.3 *** A0A2G3DE80_CAPCH)	XP_010315949.1enoyl-[acyl-carrier-protein] reductase [NADH], chloroplastic-like	1493	GO:0004318;GO:0006633;GO:0016631	enoyl-[acyl-carrier-protein] reductase (NADH) activity;fatty acid biosynthetic process;enoyl-[acyl-carrier-protein] reductase activity	EC:2.3.1.85;EC:2.3;EC:1.3;EC:1.3.1.9;EC:1;EC:2;EC:1.3.1;EC:2.3.1	Fatty-acid synthase system;Acyltransferases;Acting on the CH-CH group of donors;Enoyl-[acyl-carrier-protein] reductase (NADH);Oxidoreductases;Transferases;Acting on the CH-CH group of donors;Acyltransferases	30.1774	20.4567	18.5126	33.9403	42.5295	20.4739	21.2476	40.4453	59.3357	26.1814	32.0244	39.4874	14.7141	19.1208	26.0534	45.4784	87.8851	35.2258	24.6379	14.4097	92.2162	45.1996	32.815	22.3712	132.473	32.4919	37.1363	45.2888	110.374	38.4092	59.2169	44.2688	25.7248		16.7979	11.1384	43.0134	21.5165	22.5547
Solyc01g006460.3	SL4.0ch01	1071214	1074285	Non-structural maintenance of chromosomes element 4-like protein B (AHRD V3.3 *** A0A2G3DE98_CAPCH)	XP_027769826.1non-structural maintenance of chromosomes element 4 homolog A-like	1136	GO:0005634;GO:0006281;GO:0006310;GO:0030915	nucleus;DNA repair;DNA recombination;Smc5-Smc6 complex			0.023158	0.0980427	0.0179254	0.14016	0	0	0	0.0153743	0.0150874	0.0236216	0.0258841	0.0526471	0.0430544	0	0.201961	0.547396	0	0	0	0	0	0	0	0	0	0	0	0.14062	0	0	0	0.21767	0		0	0	0	0	0
Solyc01g006480.3	SL4.0ch01	1080397	1084545	Alpha/beta-Hydrolases superfamily protein (AHRD V3.3 *** Q8GYI7_ARATH)	XP_004228699.1uncharacterized protein LOC101244219	1090	GO:0016787	hydrolase activity	EC:3	Hydrolases	10.4586	14.2517	14.9397	17.2856	12.1719	11.9073	13.6144	14.5425	9.76771	11.5721	13.1663	14.9591	10.4259	11.6118	16.1157	20.2617	14.5262	13.3534	15.0747	11.9277	15.5986	13.3699	14.016	12.6511	19.7544	15.0688	14.1138	12.7188	12.5156	7.42591	7.60993	7.55464	16.2199		18.9854	12.1393	14.2999	12.2348	13.8001
Solyc01g006490.4	SL4.0ch01	1087896	1093369	UPF0061 protein (AHRD V3.3 *** A0A2G2XP25_CAPBA);Dbxref=InterPro:IPR003846,Pfam:PF02696	XP_006354205.2 UPF0061 protein azo1574-like	2121	GO:0005524;GO:0016779;GO:0046872	ATP binding;nucleotidyltransferase activity;metal ion binding	EC:2.7;EC:2;EC:2.7.7	Transferring phosphorus-containing groups;Transferases;Transferring phosphorus-containing groups	9.20339	14.4064	17.5631	17.8376	7.22202	13.0202	16.9662	17.0777	7.11614	10.1522	18.925	17.4244	11.2978	14.0134	15.4212	16.0751	7.10107	11.4849	17.2788	16.9394	7.46783	11.3028	12.0649	14.7586	4.85821	13.4919	14.6106	8.35571	5.69876	11.5375	10.3018	11.9803	10.9741		16.3288	20.8813	8.38499	8.36428	23.1676
Solyc01g006500.4	SL4.0ch01	1095657	1099347	Pentatricopeptide repeat-containing protein (AHRD V3.3 *** A0A2I0XE98_9ASPA)	XP_004228653.1pentatricopeptide repeat-containing protein At5g48730, chloroplastic	1787					9.03483	6.15736	8.11648	7.23527	8.11903	8.24824	8.28273	8.11773	9.5668	9.43433	8.0411	10.1138	17.0939	12.0354	8.41974	8.82694	4.4112	5.25821	10.0006	12.7792	3.39467	5.88554	4.2705	5.02762	2.97873	0.750926	1.39633	4.14551	2.65331	1.94728	1.64089	1.7968	3.9783		3.80131	1.2963	4.00845	6.09699	2.57889
Solyc01g006510.3	SL4.0ch01	1100167	1104497	sorbitol related enzyme	NP_001234092.1sorbitol related enzyme	1505	GO:0008270;GO:0016491	zinc ion binding;oxidoreductase activity	EC:1	Oxidoreductases	60.4143	57.6893	56.9006	28.8915	55.1647	59.8088	54.7834	32.3181	48.2859	51.5061	37.8381	31.5446	108.178	90.1517	52.1647	28.4498	36.729	42.1639	68.0944	44.0964	41.8694	50.29	52.2494	20.4184	21.272	23.7452	30.0018	40.1329	25.744	28.6644	30.733	30.906	36.7201		45.307	44.5378	24.5327	23.3048	43.9103
Solyc01g006520.3	SL4.0ch01	1105731	1109059	Receptor-like protein kinase (AHRD V3.3 *** A0A2U1PPA0_ARTAN)	XP_004228923.1G-type lectin S-receptor-like serine/threonine-protein kinase LECRK2	2663	GO:0005524;GO:0006468;GO:0016021;GO:0030246;GO:0048544;GO:0106310;GO:0106311	ATP binding;protein phosphorylation;integral component of membrane;carbohydrate binding;recognition of pollen;protein serine kinase activity;protein threonine kinase activity	EC:2.7.1;EC:2.7.11.1;EC:2.7;EC:2	Transferring phosphorus-containing groups;Non-specific serine/threonine protein kinase;Transferring phosphorus-containing groups;Transferases	0.853691	0.866755	0.645462	0.118328	1.1048	1.13853	1.20406	0.208945	1.63669	0.737167	1.48908	0.479825	1.03342	1.45398	4.39916	0.631453	0.51008	1.26316	0.453719	0.478649	0.950864	0.518517	0.550246	0.115679	1.08253	1.0885	1.19943	0.373894	1.86132	2.46577	1.47998	0.0826838	4.9429		0.979585	2.71417	2.79067	3.01609	0.830713
Solyc01g006530.1	SL4.0ch01	1110866	1113283	Receptor-like protein kinase (AHRD V3.3 *** A0A2U1PPA0_ARTAN)	XP_004228922.2G-type lectin S-receptor-like serine/threonine-protein kinase LECRK3	2418	GO:0005524;GO:0006468;GO:0016021;GO:0030246;GO:0106310;GO:0106311	ATP binding;protein phosphorylation;integral component of membrane;carbohydrate binding;protein serine kinase activity;protein threonine kinase activity	EC:2.7.1;EC:2.7.11.1;EC:2.7;EC:2	Transferring phosphorus-containing groups;Non-specific serine/threonine protein kinase;Transferring phosphorus-containing groups;Transferases	0.00858443	0	0.0178332	0	0	0	0.0281537	0	0	0	0.00939357	0	0.0181606	0	0	0.0127607	0	0	0	0	0	0	0	0	0	0	0	0	0	0	0	0	0		0.181304	0	0	0	0.230625
Solyc01g006540.4	SL4.0ch01	1119976	1130114	lipoxygenase C;Dbxref=InterPro:IPR013819,Pfam:PF00305;Ontology_term=GO:0016702,GO:0046872,GO:0055114	XP_015067276.1linoleate 13S-lipoxygenase 2-1, chloroplastic-like isoform X1	3060	GO:0006633;GO:0009534;GO:0009570;GO:0010597;GO:0016165;GO:0031408;GO:0034440;GO:0046872	fatty acid biosynthetic process;chloroplast thylakoid;chloroplast stroma;green leaf volatile biosynthetic process;linoleate 13S-lipoxygenase activity;oxylipin biosynthetic process;lipid oxidation;metal ion binding	EC:1.13.11;EC:1.13;EC:1;EC:1.13.11.12	Acting on single donors with incorporation of molecular oxygen (oxygenases). The oxygen incorporated need not be derived from O(2);Acting on single donors with incorporation of molecular oxygen (oxygenases). The oxygen incorporated need not be derived from O(2);Oxidoreductases;Linoleate 13S-lipoxygenase	1.24538	9.49157	107.566	136.822	1.82531	11.3759	21.9807	44.4644	11.2059	5.83109	53.8926	183.407	1.41977	6.54401	788.409	1195.53	443.275	218.742	375.368	233.959	248.11	81.1277	112.349	79.9928	349.161	255.693	651.242	984.386	350.149	154.749	385.99	39.4468	138.971		86.1854	63.6472	282	100.752	87.8122
Solyc01g006550.3	SL4.0ch01	1130793	1133376	Receptor-like protein Cf-9 homolog (AHRD V3.3 *** CF0_SOLLC)	XP_004228623.1receptor-like protein Cf-9 homolog isoform X1	2584	GO:0002238;GO:0005515;GO:0005886;GO:0016021;GO:0050832	response to molecule of fungal origin;protein binding;plasma membrane;integral component of membrane;defense response to fungus			0.0445675	0.343239	0.107828	0.161288	0.263324	1.09426	1.03	0.394901	0.0287111	0.153714	1.4467	0.275391	0.322398	1.13802	3.58901	1.26708	0	0.0593193	0.0468759	0.0989031	0.589429	1.40622	2.50133	0.179269	0.762551	0.749719	1.85878	0.607024	1.02038	1.20671	0.655301	0.427122	0.0945693		0.506028	0.215703	0.0860647	0	0.429124
Solyc01g006555.1	SL4.0ch01	1134814	1138802	Lipoxygenase (AHRD V3.3 *** C0KKU8_SOLLC);Dbxref=InterPro:IPR013819,Pfam:PF00305;Ontology_term=GO:0016702,GO:0046872,GO:0055114	CAA05280.1loxc homologue	1717	GO:0006633;GO:0009507;GO:0010597;GO:0016702;GO:0031408;GO:0034440;GO:0046872	fatty acid biosynthetic process;chloroplast;green leaf volatile biosynthetic process;oxidoreductase activity, acting on single donors with incorporation of molecular oxygen, incorporation of two atoms of oxygen;oxylipin biosynthetic process;lipid oxidation;metal ion binding	EC:1.13.11;EC:1.13;EC:1	Acting on single donors with incorporation of molecular oxygen (oxygenases). The oxygen incorporated need not be derived from O(2);Acting on single donors with incorporation of molecular oxygen (oxygenases). The oxygen incorporated need not be derived from O(2);Oxidoreductases	2.43417	0.23618	0.0327808	0	1.61665	0.227035	0.0170127	0	0.178087	0.0394217	0	0	2.65485	1.113	0.0805564	0.09228	1.41995	1.67825	1.47356	0.621821	5.01826	3.89433	1.60835	0.187847	24.7701	15.319	34.572	7.71967	45.2147	15.4544	18.5397	0.671338	5.12812		2.6512	2.03421	6.56079	2.16412	3.37243
Solyc01g006580.4	SL4.0ch01	1145049	1193363	2-oxoglutarate (2OG) and Fe(II)-dependent oxygenase superfamily protein (AHRD V3.3 *** A0A2U1LXD5_ARTAN)	XP_004228709.1probable inactive 2-oxoglutarate-dependent dioxygenase AOP2	1409	GO:0031418;GO:0046872;GO:0051213	L-ascorbic acid binding;metal ion binding;dioxygenase activity	EC:1	Oxidoreductases	0	0	0	0	0	0.0219215	0.0213494	0	0	0.0311857	0.0172379	0.0527545	0	0.276513	0.0224192	0.797061	0.593962	36.1536	0	0	0.145324	1.51894	0.112128	0	0	0	1.22209	0	0.851483	1.05784	30.1588	4.21229	0.186529		4.99046	0	1.8673	9.43362	6.77126
Solyc01g006585.1	SL4.0ch01	1201430	1203297	2-oxoglutarate (2OG) and Fe(II)-dependent oxygenase superfamily protein (AHRD V3.3 *** A0A2U1LXD5_ARTAN)	XP_004253465.1probable 2-oxoglutarate-dependent dioxygenase AOP1.2	1017	GO:0031418;GO:0046872;GO:0051213	L-ascorbic acid binding;metal ion binding;dioxygenase activity	EC:1	Oxidoreductases	0	0	0	0	0	0	0	0	0	0	0	0	0	0.197399	0	0	0	0	0	0	0	0	0	0	0	0	0	0	0	0	0	0	0		0	0.629752	0	0	0
Solyc01g006590.3	SL4.0ch01	1206887	1209143	Receptor-like protein kinase (AHRD V3.3 *** A0A2U1PPA0_ARTAN)	XP_016576684.1 G-type lectin S-receptor-like serine/threonine-protein kinase RLK1	1617	GO:0000166;GO:0004674;GO:0016020;GO:0016310	nucleotide binding;protein serine/threonine kinase activity;membrane;phosphorylation	EC:2.7.1;EC:2.7;EC:2	Transferring phosphorus-containing groups;Transferring phosphorus-containing groups;Transferases	0	0	0	0	0	0	0	0	0	0	0	0	0.014083	0.132931	0	0	0	0.199639	0	0.332863	0	0	0	0.100555	0	0	0.521309	0.0928622	0	0.075207	0.367568	0	0		0	0	0	0	0
Solyc01g006600.3	SL4.0ch01	1210392	1217008	AMP-dependent synthetase/ligase (AHRD V3.3 *** A0A2U1PR62_ARTAN)	PSR86857.1Long-chain-fatty-acid--AMP ligase	4296	GO:0005488;GO:0009987;GO:0016020;GO:0016491;GO:0016874;GO:0050896;GO:0071704	binding;cellular process;membrane;oxidoreductase activity;ligase activity;response to stimulus;organic substance metabolic process	EC:1;EC:6	Oxidoreductases;Ligases	0.499998	1.06856	0.097113	0.126569	0.0711623	0.765503	0.508161	0.149764	0	1.13059	0.543571	0.0753134	0.00983253	2.30823	0.0216326	0.0123658	0	1.62252	0.190961	0.287787	0	0.0974243	0.0661675	0	0.0295852	0.145437	0.180291	0	0	0.156059	0	0	0		0	0	0	0	0
Solyc01g006610.2	SL4.0ch01	1218892	1221957	2-oxoglutarate (2OG) and Fe(II)-dependent oxygenase superfamily protein (AHRD V3.3 *** A0A2U1LXD5_ARTAN)	XP_004228723.2probable 2-oxoglutarate-dependent dioxygenase AOP1	1350	GO:0031418;GO:0046872;GO:0051213	L-ascorbic acid binding;metal ion binding;dioxygenase activity	EC:1	Oxidoreductases	15.314	5.8243	0.258011	0.228985	12.2953	4.61109	0.0842634	0.547746	1.59271	39.9562	3.49077	0.191772	2.84874	87.8733	2.64174	1.165	0.624453	76.2649	1.45807	1.43568	0	55.8921	4.4796	0.991315	0.737926	206.77	5.78171	0.572179	0.73243	163.762	27.6304	3.8971	4.90261		1.74888	0	1.24928	17.1309	1.33479
Solyc01g006620.3	SL4.0ch01	1226234	1228584	C2 calcium/lipid-binding plant phosphoribosyltransferase family protein (AHRD V3.3 *** A0A061DXG0_THECC)	XP_019069263.1FT-interacting protein 1-like	2351	GO:0003700;GO:0005634;GO:0006355;GO:0009873;GO:0016021	DNA-binding transcription factor activity;nucleus;regulation of transcription, DNA-templated;ethylene-activated signaling pathway;integral component of membrane			0	0.0620487	0.0155936	0.00937743	0	0.0177704	0.13232	0.0163093	0.00921183	0.0087621	0.0321447	0.0228993	0.00816923	0.0951421	0.0376244	0.0269987	0	0	0.10391	0	0.0272207	0	0	0	0.0563452	0	0	0	0.130493	0.0990716	0	0.189361	0.471674		1.30867	6.21595	0.0953902	0.401593	2.61592
Solyc01g006630.3	SL4.0ch01	1232464	1239756	NAD(P)-binding Rossmann-fold superfamily protein (AHRD V3.3 *** A0A2U1KNW2_ARTAN)	XP_004228627.1uncharacterized oxidoreductase C26H5.09c	1539	GO:0000166;GO:0005829;GO:0006740;GO:0016491	nucleotide binding;cytosol;NADPH regeneration;oxidoreductase activity	EC:1	Oxidoreductases	14.2248	11.194	9.41399	7.64419	14.7294	11.249	10.9585	12.4485	21.2852	15.4011	9.5643	5.25927	13.4874	14.8083	17.1947	12.752	31.5057	16.4793	13.4399	9.51111	36.1697	23.8503	18.7288	7.98115	31.5953	21.3618	16.5507	13.0705	29.1435	19.2608	19.0605	9.58389	17.0095		8.11028	4.2254	25.3654	25.4228	6.49563
Solyc01g006640.1	SL4.0ch01	1244818	1253531	AMP-dependent synthetase/ligase (AHRD V3.3 *** A0A2U1PR62_ARTAN)	OIT38912.14-coumarate--coa ligase-like 1	6960	GO:0003676;GO:0004096;GO:0006979;GO:0008270;GO:0008610;GO:0009698;GO:0016021;GO:0016207;GO:0020037;GO:0031177;GO:0098869	nucleic acid binding;catalase activity;response to oxidative stress;zinc ion binding;lipid biosynthetic process;phenylpropanoid metabolic process;integral component of membrane;4-coumarate-CoA ligase activity;heme binding;phosphopantetheine binding;cellular oxidant detoxification	EC:6.2.1.12;EC:1.11;EC:1;EC:6.2;EC:6;EC:1.11.1;EC:6.2.1;EC:1.11.1.6	4-coumarate--CoA ligase;Acting on a peroxide as acceptor;Oxidoreductases;Forming carbon-sulfur bonds;Ligases;Acting on a peroxide as acceptor;Forming carbon-sulfur bonds;Catalase	0	0.00339153	0	0	0	0.00391867	0	0	0	0	0	0	0	0	0	0	0.0265451	0.041832	0.0165284	0.0348726	0.0173194	0	0	0	0	0	0	0	0	0	0	0	0.0166726		0	0	0	0	0
Solyc01g006650.2	SL4.0ch01	1254710	1258026	ETHYLENE INSENSITIVE 3-like 3 protein (AHRD V3.3 *** A0A2G3DES0_CAPCH)	XP_019069265.1ETHYLENE INSENSITIVE 3-like 3 protein isoform X1	2072	GO:0003677;GO:0003700;GO:0005634;GO:0006355;GO:0009873	DNA binding;DNA-binding transcription factor activity;nucleus;regulation of transcription, DNA-templated;ethylene-activated signaling pathway			1.14005	1.24116	1.23324	1.45109	0.495076	0.973875	0.613231	0.954822	0.755859	0.686709	0.666205	0.433639	1.27095	0.720604	2.78974	5.66399	0.958817	3.70191	2.08954	2.39331	1.1886	2.30269	2.75129	1.14159	0.90644	1.75054	2.36734	0.773111	0.999655	1.59379	1.66918	1.74075	4.75752		1.50378	5.49438	0.82209	0.738348	4.099
Solyc01g006660.3	SL4.0ch01	1260808	1264685	Subtilisin-like protease (AHRD V3.3 *** A0A2I0XJ46_9ASPA);Dbxref=InterPro:IPR000209,Pfam:PF00082;Ontology_term=GO:0004252,GO:0006508	XP_004228919.2CO(2)-response secreted protease-like	2016	GO:0004252;GO:0006508	serine-type endopeptidase activity;proteolysis	EC:3.4.21;EC:3.4;EC:3	Acting on peptide bonds (peptidases);Acting on peptide bonds (peptidases);Hydrolases	0.562286	0.864655	0.648125	0.990744	0.292065	0.545203	0.192669	0.473162	0.334435	0.233412	0.238349	0.164517	0.420517	0.172587	0.4903	0.651976	0	0	0.123086	0	0	0	0	0	0.133486	0.16405	0	0	0.412197	0	0	0.112153	0.869113		0	0.283194	0.282483	0.951406	0.281696
Solyc01g006670.2	SL4.0ch01	1267449	1269087	Glycosyltransferase (AHRD V3.3 *** A0A2I4H5S7_9ROSI)	XP_015056834.1UDP-glycosyltransferase 92A1-like	1639	GO:0008194;GO:0008299;GO:0016021	UDP-glycosyltransferase activity;isoprenoid biosynthetic process;integral component of membrane	EC:2.4;EC:2	Glycosyltransferases;Transferases	1.74463	2.42094	2.91832	3.68456	2.14874	4.1788	3.36319	2.06284	2.04	1.98537	4.64187	3.6204	4.46253	4.24169	12.5147	15.7075	4.24136	6.88047	7.14597	11.9637	5.81943	10.4857	11.9632	9.90168	13.3094	10.1454	16.9401	17.4654	11.055	8.29435	14.1159	15.995	6.89489		7.82592	7.86326	6.56005	8.88574	8.88827
Solyc01g006680.4	SL4.0ch01	1269435	1273742	2-oxoglutarate (2OG) and Fe(II)-dependent oxygenase superfamily protein (AHRD V3.3 *** A0A2U1NBL4_ARTAN)	NP_001306150.1JmjC-domain protein JMJ524	1555	GO:0003700;GO:0006355;GO:0010452;GO:0016706;GO:0042752;GO:0046975;GO:0070544	DNA-binding transcription factor activity;regulation of transcription, DNA-templated;histone H3-K36 methylation;2-oxoglutarate-dependent dioxygenase activity;regulation of circadian rhythm;histone methyltransferase activity (H3-K36 specific);histone H3-K36 demethylation	EC:2.1;EC:1.14.11;EC:1;EC:2;EC:1.14;EC:2.1.1.354;EC:2.1.1	Transferring one-carbon groups;Acting on paired donors, with incorporation or reduction of molecular oxygen. The oxygen incorporated need not be derived from O(2);Oxidoreductases;Transferases;Acting on paired donors, with incorporation or reduction of molecular oxygen. The oxygen incorporated need not be derived from O(2);[Histone H3]-lysine(4) N-trimethyltransferase;Transferring one-carbon groups	16.4328	16.4077	23.0332	10.3722	23.4996	33.9477	24.1495	11.1696	38.7425	23.9116	15.0809	20.9468	36.6094	21.4683	19.0787	8.0852	8.34644	5.32383	7.17673	5.56963	5.7914	8.24897	6.90281	5.99401	4.29415	1.31934	1.63552	8.74021	1.72657	7.31444	3.84395	5.41181	8.6539		6.53031	7.21219	14.0853	14.7929	4.53098
Solyc01g006690.4	SL4.0ch01	1276284	1279870	IRK-interacting protein (AHRD V3.3 *** A0A2I4FH54_9ROSI)	XP_004228638.1IRK-interacting protein	2068					2.69033	1.39736	1.82745	0.241858	1.32079	0.738315	0.732195	0.110339	2.05137	2.19863	2.70603	0.756796	1.46923	4.27262	3.64331	0.469873	5.28479	2.0442	0.658119	0.378701	3.79287	0.726474	0.0725573	0.0762689	4.1526	2.39222	1.18621	0.140867	6.21113	2.56694	5.29707	0.218059	3.31929		1.29172	1.10123	1.70263	2.31228	2.73852
Solyc01g006700.3	SL4.0ch01	1286505	1294517	downstream neighbor of Son (AHRD V3.3 *** AT3G54750.4)	XP_004228601.1protein downstream neighbor of son homolog	2437	GO:0005634;GO:0033260	nucleus;nuclear DNA replication			18.0917	17.0956	14.8408	16.9728	16.1744	15.6632	13.7101	16.5053	20.0745	17.1293	15.4282	22.7695	15.7932	16.97	15.7594	24.1148	16.0465	15.9943	16.0362	16.4431	18.9237	18.983	20.6596	17.0674	14.1947	12.9172	13.2064	12.9385	17.4828	15.6706	12.338	16.8423	15.0171		20.6728	14.0228	19.0782	14.5965	18.9793
Solyc01g006710.4	SL4.0ch01	1295363	1309677	Helicase (AHRD V3.3 *** A0A200PRN8_9MAGN)	XP_010315865.1DExH-box ATP-dependent RNA helicase DExH3	3512	GO:0003723;GO:0003724;GO:0005524	RNA binding;RNA helicase activity;ATP binding	EC:3.6.4.13	RNA helicase	11.8496	7.97173	9.57193	9.20264	7.71976	6.47328	8.2355	9.63572	10.7288	8.87238	6.51116	8.68216	11.7825	8.14531	6.39669	6.10417	4.44323	3.24483	3.30642	6.1931	3.1995	4.0967	3.15059	4.34399	3.40285	2.15844	2.00679	4.48819	3.64384	3.15245	3.30158	5.9025	5.54741		5.2204	6.05484	7.52634	5.47658	5.09624
Solyc01g006720.4	SL4.0ch01	1310850	1318677	ABC transporter G family member 27 (AHRD V3.3 *** A0A2G2VCM9_CAPBA)	XP_004228604.1ABC transporter G family member 22-like isoform X1	2423	GO:0005524;GO:0005886;GO:0009414;GO:0010148;GO:0016021;GO:0055085;GO:0140359	ATP binding;plasma membrane;response to water deprivation;transpiration;integral component of membrane;transmembrane transport;ABC-type transporter activity	EC:7	Translocases	2.06707	0.728664	0.948469	0.800233	2.09586	0.808013	1.43772	1.24297	1.16977	0.585956	1.24464	0.389503	0.679704	0.768154	0.472825	0.369228	0.968856	1.84489	1.6087	0.530342	4.21421	5.38608	6.46249	0.512685	1.09039	2.27809	3.65464	0.473456	2.65157	0.814826	1.63981	0.824518	10.2942		3.25612	3.9326	2.63054	0.932598	2.07096
Solyc01g006730.4	SL4.0ch01	1337614	1341706	Calcium-dependent protein kinase (AHRD V3.3 *** B8QUH1_GOSHI)	XP_004228632.1calcium-dependent protein kinase 20-like	2086	GO:0004683;GO:0005509;GO:0005516;GO:0005524;GO:0005634;GO:0018105;GO:0035556;GO:0046777;GO:0106310;GO:0106311	calmodulin-dependent protein kinase activity;calcium ion binding;calmodulin binding;ATP binding;nucleus;peptidyl-serine phosphorylation;intracellular signal transduction;protein autophosphorylation;protein serine kinase activity;protein threonine kinase activity	EC:2.7.1;EC:2.7.11.1;EC:2.7;EC:2;EC:2.7.11.17	Transferring phosphorus-containing groups;Non-specific serine/threonine protein kinase;Transferring phosphorus-containing groups;Transferases;Calcium/calmodulin-dependent protein kinase	0.333632	0.107373	0.0619357	0.0861498	0.551405	0.445463	0.421813	0.0701575	0.699409	0.414073	0.0494371	0.046244	0.0534967	0.0225039	0.0115858	0	0.0951697	0	0	0	0.248374	0.126977	0.215594	0	0	0.157959	0	0	0.0496116	0.225994	0	0	0.0597746		0	0	0.707188	0.458041	0.271237
Solyc01g006740.4	SL4.0ch01	1345542	1349924	Sucrose-phosphatase (AHRD V3.3 *** Q84ZX6_SOLLC);Dbxref=InterPro:IPR006380,Pfam:PF05116	XP_010315846.1sucrose-phosphatase 1 isoform X1	1728	GO:0000287;GO:0005986;GO:0016311;GO:0050307	magnesium ion binding;sucrose biosynthetic process;dephosphorylation;sucrose-phosphate phosphatase activity	EC:3.1;EC:3.1.3.23;EC:3.1.3.24;EC:3;EC:3.1.3	Acting on ester bonds;Sugar-phosphatase;Sucrose-phosphate phosphatase;Hydrolases;Acting on ester bonds	5.1761	4.42187	2.61414	2.13493	5.01673	4.17075	3.38471	3.23746	4.51812	3.66312	2.16214	1.64307	4.59626	4.09776	3.4599	2.37038	5.40394	3.61003	2.48701	1.69769	1.80123	1.04494	1.15322	0.186494	5.6323	3.89967	4.83423	1.63615	6.18526	3.34758	3.0677	3.73242	0.95921		1.31605	0.673187	4.43189	2.48777	12.0533
Solyc01g006750.2	SL4.0ch01	1352555	1353076	Unknown protein	XP_004228732.1pectinesterase inhibitor	522	GO:0004857;GO:0005576;GO:0016787;GO:0043086	enzyme inhibitor activity;extracellular region;hydrolase activity;negative regulation of catalytic activity	EC:3	Hydrolases	0	0	0	0	0	0	0.0552757	0	0	0	0	0	0	0	0	0	0	0	0	0	0	0	0	0	0	0	0	0	0	0	0	0	0		0	0	0	0	0
Solyc01g006760.3	SL4.0ch01	1356987	1358206	Transmembrane protein (AHRD V3.3 *** Q9FT46_ARATH)	PSS23551.1Ankyrin repeat protein	483	GO:0016021	integral component of membrane			0	0	0	0	0	0	0	0	0.222196	0.0782653	0	0	0	0	0	0	0	0	0	0	0	0	0	0	0.858258	0	0	0	0	0	0	0	0		0	0	1.453	0	0
Solyc01g006770.2	SL4.0ch01	1359715	1362996	DUF604 domain-containing protein (AHRD V3.3 *** A0A1Q3CIC6_CEPFO);Dbxref=InterPro:IPR006740,Pfam:PF04646	XP_010317971.1uncharacterized protein LOC104646356	1491	GO:0008375;GO:0016021	acetylglucosaminyltransferase activity;integral component of membrane	EC:2.4;EC:2;EC:2.4.1	Glycosyltransferases;Transferases;Glycosyltransferases	2.0148	0	0	0	2.88089	0.12317	0.0137657	0.0111443	5.62268	1.60956	0.0161424	0	1.14402	0.442146	0	0	0.556217	0	0	0	0.317541	0	0	0	10.7983	0	0	0	1.52226	0.412754	0	0	0.0873377		0	0	1.11277	2.40931	0
Solyc01g006780.4	SL4.0ch01	1367276	1367899	Unknown protein	---NA---	624					2.0431	1.23205	0.515121	0.0763227	1.10591	0.888749	0.414205	0.136153	0.899016	0.619426	0.1064	0.692003	3.19779	2.61005	0.103206	0.172435	6.35753	8.01497	1.84732	0	8.15769	1.31962	1.28019	0	12.5929	6.33118	0	0.310712	7.95397	2.01291	1.22974	0	1.33102		1.89923	1.21437	3.87623	1.6319	0
Solyc01g006790.3	SL4.0ch01	1368062	1368793	hypothetical protein (AHRD V3.3 *-* AT2G27180.1)	XP_010315839.1uncharacterized protein LOC101264148	732					4.30252	3.42304	1.03055	0.187776	1.70799	0.94389	0.589331	0.108261	1.15977	0.810722	0.266557	0.454211	4.08975	2.46649	0.268709	0.112024	8.44218	7.18409	2.94367	3.10569	6.49957	2.25293	1.52997	0	13.6817	4.48383	0	0.24755	17.4275	5.6132	1.95957	0.383172	7.63545		0	0	17.758	10.7266	0
Solyc01g006800.4	SL4.0ch01	1372404	1379158	Methionine aminopeptidase 2 (AHRD V3.3 *** A0A2G3AXU8_CAPCH);Dbxref=InterPro:IPR000994,Pfam:PF00557	XP_004228613.1methionine aminopeptidase 2B	1755	GO:0005737;GO:0006508;GO:0016740;GO:0046872;GO:0070006;GO:0070084	cytoplasm;proteolysis;transferase activity;metal ion binding;metalloaminopeptidase activity;protein initiator methionine removal	EC:3.4.11;EC:3.4;EC:2;EC:3	Acting on peptide bonds (peptidases);Acting on peptide bonds (peptidases);Transferases;Hydrolases	49.5702	51.1495	41.3521	44.6702	47.1751	45.9257	44.8352	46.0811	40.1193	42.2679	43.7369	45.2535	53.222	51.9101	46.6377	57.3365	63.9517	52.3912	80.7896	73.2491	66.9564	56.8328	57.1824	99.2323	59.1642	43.4924	55.1029	79.8786	49.104	48.245	54.9292	72.4348	39.0795		45.2617	56.5577	38.4024	40.0018	54.2846
Solyc01g006810.4	SL4.0ch01	1380764	1385738	E3 ubiquitin-protein ligase RHF2A-like (AHRD V3.3 *** A0A2I4GY35_9ROSI)	XP_010315819.1E3 ubiquitin-protein ligase RHF2A isoform X1	1469	GO:0004842;GO:0005886;GO:0009561;GO:0016567;GO:0051603;GO:0051726;GO:0055046	ubiquitin-protein transferase activity;plasma membrane;megagametogenesis;protein ubiquitination;proteolysis involved in cellular protein catabolic process;regulation of cell cycle;microgametogenesis	EC:2	Transferases	11.7702	10.4639	10.151	5.21333	9.41172	8.7103	10.1466	7.15243	15.1332	9.62675	7.03036	4.80097	5.31297	5.9006	8.0209	4.83935	35.508	16.6086	13.3008	8.17753	31.2896	18.4975	14.9554	6.51273	31.524	9.15718	6.98567	5.18493	30.3832	12.0935	6.9778	3.53146	19.0145		11.4105	7.29589	20.2964	12.9363	12.4987
Solyc01g006820.2	SL4.0ch01	1398236	1398998	Unknown protein	XP_004228680.1fasciclin-like arabinogalactan protein 17	763	GO:0016020	membrane			118.188	117.776	99.0692	96.1296	127.093	146.106	101.802	105.508	144.786	133.487	95.7852	58.8158	52.2604	62.8793	29.6819	19.849	575.605	420.608	200.459	41.5017	757.146	540.978	499.463	47.1068	399.891	145.635	136.551	100.11	543.402	134.299	47.2145	55.0315	265.735		129.395	65.8224	355.097	202.092	141.861
Solyc01g006830.3	SL4.0ch01	1406957	1409906	Protein WVD2-like 1 (AHRD V3.3 *** A0A2G3AXV0_CAPCH)	XP_004228629.1protein WVD2-like 4	1663	GO:0005737;GO:0005874;GO:0008017	cytoplasm;microtubule;microtubule binding			39.9361	34.1801	31.5513	28.9443	35.2107	27.6523	28.2008	34.0215	44.8074	32.9089	31.4943	26.9846	48.9907	29.9353	30.8538	36.5409	118.036	59.6511	95.193	64.962	121.483	51.6773	49.8469	30.9706	84.76	27.4928	38.8781	56.9326	81.6799	20.3227	32.7525	29.5159	62.1915		47.2845	52.0301	69.1527	59.4078	54.2029
Solyc01g006840.3	SL4.0ch01	1418088	1421595	Calcium-dependent protein kinase (AHRD V3.3 *** B8QUH1_GOSHI)	XP_019069281.1calcium-dependent protein kinase 26-like	2006	GO:0004683;GO:0005509;GO:0005516;GO:0005524;GO:0005634;GO:0018105;GO:0035556;GO:0046777	calmodulin-dependent protein kinase activity;calcium ion binding;calmodulin binding;ATP binding;nucleus;peptidyl-serine phosphorylation;intracellular signal transduction;protein autophosphorylation	EC:2.7.1;EC:2.7;EC:2;EC:2.7.11.17	Transferring phosphorus-containing groups;Transferring phosphorus-containing groups;Transferases;Calcium/calmodulin-dependent protein kinase	0.0105435	0	0	0	0.0303322	0	0	0	0.111024	0	0	0	0	0.0253108	0	0.0280518	0	0	0.123767	0	0	0	0	0	0	0	0	0	0	0	0	0	0.0624234		0	0.569525	0	0	0
Solyc01g006845.1	SL4.0ch01	1421629	1423022	Unknown protein	---NA---	201					0	0	0	0	0	0	0	0	0	0	0	0	0	0	0	0	0	0	0	0	0	0	0	0	0	0	0	0	0	0	0	0	0		0	0	0	0	0
Solyc01g006850.1	SL4.0ch01	1424883	1428176	Pentatricopeptide repeat (AHRD V3.3 *** A0A200Q9W7_9MAGN)	XP_004228915.2putative pentatricopeptide repeat-containing protein At5g06400, mitochondrial	3294					0.841534	0.730468	0.407617	0.592748	0.793247	0.737503	0.496318	0.635122	1.22059	0.920768	0.420094	0.519315	0.900365	1.22296	0.643047	0.620562	0.696053	0	0.469517	0.533413	0.416295	0.515931	0.306602	0.276245	0.470021	0.57764	0.238691	0.595247	0.846649	0.413219	0.841489	0.592356	0.801496		0.259921	0.498581	0.828884	0.893339	0
Solyc01g006860.3	SL4.0ch01	1430366	1434582	Co-chaperone, HscB-like protein (AHRD V3.3 *** A8IK66_CHLRE)	XP_015067004.1iron-sulfur cluster co-chaperone protein HscB, mitochondrial	1065	GO:0001671;GO:0044571;GO:0050790;GO:0051087;GO:0051259;GO:0097428	ATPase activator activity;[2Fe-2S] cluster assembly;regulation of catalytic activity;chaperone binding;protein complex oligomerization;protein maturation by iron-sulfur cluster transfer			10.1002	6.61605	7.02909	7.93001	12.4419	8.69009	10.9537	11.0628	17.8203	12.9662	11.1466	9.49807	11.8795	10.7028	17.4068	11.862	8.9263	9.97761	9.56493	8.7273	9.88722	9.60194	9.87552	3.78977	13.5972	8.95821	3.41694	6.08686	15.9076	7.64069	8.43235	9.18644	6.51915		5.11619	2.9739	8.66201	7.99279	2.95817
Solyc01g006870.4	SL4.0ch01	1438256	1446376	Polyketide cyclase/dehydrase/lipid transport superfamily protein (AHRD V3.3 *** F4K3U5_ARATH)	XP_004228609.1uncharacterized protein LOC101243920 isoform X1	2540	GO:0008289	lipid binding			15.332	10.8208	9.13276	4.80733	11.0251	8.69366	7.24388	6.25663	15.1644	13.1324	7.65495	5.44771	12.9684	8.76827	18.373	20.4173	15.5701	7.85656	9.83806	9.57252	30.5012	10.5404	8.86141	13.0284	22.271	5.60135	4.73435	5.67842	35.6252	5.91938	7.12135	3.74234	7.51515		3.09327	4.17544	7.75999	4.94658	4.15336
Solyc01g006880.4	SL4.0ch01	1449635	1464284	Histone-lysine N-methyltransferase ATXR7 (AHRD V3.3 *-* A0A2G3AXS4_CAPCH)	XP_025885089.1histone-lysine N-methyltransferase ATXR7 isoform X2	5740					12.4715	9.33896	11.3829	10.8464	9.16514	7.66103	9.32288	7.72935	13.2515	10.1706	6.99475	5.87076	13.3335	12.2452	9.90553	12.6666	2.78567	2.62882	2.62193	3.31915	2.38813	2.6362	1.66324	1.77403	2.51538	1.129	3.33231	3.51396	2.36398	1.57682	1.97364	1.91123	2.92962		1.30633	2.413	3.092	2.36963	0.923169
Solyc01g006890.3	SL4.0ch01	1472864	1478247	EEIG1/EHBP1 N-terminal domain (AHRD V3.3 *** A0A200Q9Q9_9MAGN)	PSS23556.1Neuron navigator like	2970					9.24978	4.99375	3.62606	1.0459	9.89321	5.17551	5.18211	2.35273	9.37938	14.924	7.11817	2.56524	3.50022	13.8485	7.5396	9.14092	4.1466	3.57358	0.685817	0.936291	5.60114	3.40013	2.00591	1.02855	3.71883	7.63511	2.39955	2.80203	6.04574	9.69283	2.63183	4.19051	7.16214		1.45165	2.22765	5.59219	14.656	5.72433
Solyc01g006900.3	SL4.0ch01	1479876	1485363	MD-2-related lipid recognition domain-containing protein / ML domain-containing protein (AHRD V3.3 *** A0A2U1NF61_ARTAN);Dbxref=InterPro:IPR003172,Pfam:PF02221	XP_004228716.2putative phosphatidylglycerol/phosphatidylinositol transfer protein DDB_G0282179	832	GO:0016021;GO:0032366;GO:0032934	integral component of membrane;intracellular sterol transport;sterol binding			352.723	410.912	214.916	135.054	452.012	620.3	239.317	211.048	314.227	322.781	394.451	235.808	647.728	577.263	484.72	296.943	2933.23	1350.09	455.491	386.831	2109.6	791.409	754.981	240.471	2837.02	890.104	1220.95	564.175	1995.61	821.32	1313.58	519.194	819.5		897.192	425.872	1550.09	698.409	867.489
Solyc01g006910.4	SL4.0ch01	1491924	1492676	RING/U-box superfamily protein (AHRD V3.3 *** A0A2U1MY73_ARTAN)	XP_004228913.1RING-H2 finger protein ATL70-like	753	GO:0016021	integral component of membrane			0	0	0	0	0	0	0	0	0	0	0	0	0	0	0	0	0	0	0.202268	0	0	0	0	0	0	0	1.33676	0	0.169342	0	0	0	0		0	0	0	0	0
Solyc01g006920.4	SL4.0ch01	1496755	1499619	Pentatricopeptide repeat-containing protein (AHRD V3.3 *** A0A2G2XTB6_CAPBA)	XP_025885107.1 pentatricopeptide repeat-containing protein At4g39530	2693	GO:0003723;GO:0009451;GO:0043231	RNA binding;RNA modification;intracellular membrane-bounded organelle			1.07631	0.906149	0.501333	0.664897	0.80196	0.808872	0.499293	0.587313	1.40257	0.851918	0.565642	0.642172	1.10015	0.867276	0.846143	1.21755	0.0719915	0.11345	0.224129	0.283733	0.25834	0.288155	0.597985	0.171429	0.243067	0	0	0.422164	0.375289	0.213692	0	0.163377	0.361734		0.322598	0.412538	0.699557	0.207892	0.410357
Solyc01g006930.3	SL4.0ch01	1513360	1518819	Nuclear transcription factor Y subunit A-4 (AHRD V3.3 *** A0A2G2XTD6_CAPBA)	XP_004228658.1nuclear transcription factor Y subunit A-10	1657	GO:0000978;GO:0000981;GO:0005634;GO:0006357	RNA polymerase II cis-regulatory region sequence-specific DNA binding;DNA-binding transcription factor activity, RNA polymerase II-specific;nucleus;regulation of transcription by RNA polymerase II			8.77329	13.6215	9.98992	10.0053	5.10275	7.10582	7.61104	5.47126	4.63368	6.33317	13.6243	11.8086	13.6208	11.1611	17.7063	11.7238	1.10884	5.92174	4.37268	1.6186	1.96943	13.9725	15.5367	2.24924	4.40937	13.2918	10.6468	3.34153	6.61526	13.2386	5.00462	1.53779	1.16074		2.48438	0.706006	2.60567	2.13468	0.351137
Solyc01g006940.4	SL4.0ch01	1519412	1522313	RNA-binding protein CP33, chloroplastic (AHRD V3.3 *-* A0A1J3GQ27_NOCCA)	XP_004228672.133 kDa ribonucleoprotein, chloroplastic	1267	GO:0003729;GO:0005634;GO:0009535;GO:1901259	mRNA binding;nucleus;chloroplast thylakoid membrane;chloroplast rRNA processing			28.0423	17.9486	15.1833	13.89	33.6683	20.0801	19.2221	21.6968	53.9071	36.5865	24.9126	22.3022	20.6706	22.8294	22.2207	14.3043	62.5944	39.1118	21.897	18.3481	73.281	33.9006	32.5273	16.6949	81.5815	39.3782	33.2359	31.946	74.8214	28.3693	45.892	28.8303	18.8118		15.8341	14.9454	36.2599	25.4289	17.7437
Solyc01g006950.3	SL4.0ch01	1523134	1525355	syntaxin-121-like (AHRD V3.3 *** A0A2I4H4W7_9ROSI);Dbxref=InterPro:IPR006011,Pfam:PF00804;Ontology_term=GO:0016020	XP_015071653.1 syntaxin-121-like	1452	GO:0000149;GO:0005484;GO:0005886;GO:0006886;GO:0006887;GO:0006906;GO:0012505;GO:0016021;GO:0031201;GO:0048278	SNARE binding;SNAP receptor activity;plasma membrane;intracellular protein transport;exocytosis;vesicle fusion;endomembrane system;integral component of membrane;SNARE complex;vesicle docking			1.15601	9.62609	3.56176	4.24952	5.2369	4.1583	1.39615	0.9073	0.745752	1.67439	6.99556	1.69095	18.5522	28.4633	95.5568	72.6603	0.430164	4.29329	6.78537	6.02809	0.233884	7.14239	2.49033	4.21111	0.3873	1.90392	0.590048	2.52258	0.0747476	1.95785	2.08018	0.813509	0.630418		1.28506	16.0225	0.0819607	0	1.22598
Solyc01g006960.3	SL4.0ch01	1527321	1546718	Trafficking protein particle complex subunit 8 (AHRD V3.3 *** A0A1J3IJK6_NOCCA)	XP_004228594.1trafficking protein particle complex subunit 8	4276	GO:0000407;GO:0006888;GO:0030242;GO:0031410;GO:0034497;GO:1990072	phagophore assembly site;endoplasmic reticulum to Golgi vesicle-mediated transport;autophagy of peroxisome;cytoplasmic vesicle;protein localization to phagophore assembly site;TRAPPIII protein complex			15.8822	13.7936	14.3705	17.5699	13.7233	13.7078	13.7305	14.3447	17.8104	16.8245	13.6926	12.606	20.2674	17.0074	11.874	12.2043	13.0762	7.87489	9.6223	9.65926	12.6681	10.9259	11.4367	12.6857	7.6407	5.11526	6.52231	10.1981	9.89205	8.3117	5.87625	7.89335	11.4207		7.39838	9.20875	12.3063	10.3407	7.15238
Solyc01g006970.4	SL4.0ch01	1548675	1558227	RNA helicase family protein (AHRD V3.3 *** A0A2U1PBZ9_ARTAN)	XP_004228595.2DExH-box ATP-dependent RNA helicase DExH1 isoform X1	3491	GO:0003723;GO:0003724;GO:0005524;GO:0005634;GO:0016787	RNA binding;RNA helicase activity;ATP binding;nucleus;hydrolase activity	EC:3.6.4.13;EC:3	RNA helicase;Hydrolases	19.6968	13.9627	13.3064	12.9439	16.6637	14.1014	13.2383	11.5107	17.6244	17.9747	11.8254	13.3833	23.6139	17.7852	12.045	12.719	10.0338	11.2146	13.2761	13.0384	7.93416	13.0961	14.7829	17.0973	7.21737	7.96481	8.97599	12.1914	8.41441	8.74076	7.11996	10.7047	9.48736		7.20859	10.1558	11.3148	10.8131	7.46002
Solyc01g006980.4	SL4.0ch01	1558922	1562760	Malonyl CoA-acyl carrier protein transacylase containing protein, expressed (AHRD V3.3 *** Q10MS3_ORYSJ);Dbxref=InterPro:IPR014043,Pfam:PF00698	XP_006348452.1 malonyl CoA-acyl carrier protein transacylase	1564	GO:0004314;GO:0005739;GO:0006633;GO:0009570	[acyl-carrier-protein] S-malonyltransferase activity;mitochondrion;fatty acid biosynthetic process;chloroplast stroma	EC:2.3.1.85;EC:2.3;EC:2;EC:2.3.1.39;EC:2.3.1	Fatty-acid synthase system;Acyltransferases;Transferases;[Acyl-carrier-protein] S-malonyltransferase;Acyltransferases	36.6892	28.9046	18.4835	14.6786	42.5776	24.9875	23.0089	22.8917	54.3539	31.8128	19.3247	18.4469	28.447	30.1415	51.7762	49.0989	48.3003	29.8655	24.2562	19.8837	51.3062	28.2125	27.8265	26.7428	56.1664	25.9942	40.0765	28.5558	69.3617	37.9715	46.9685	25.9844	39.5121		69.2951	65.9896	71.9175	53.207	58.889
Solyc01g006990.4	SL4.0ch01	1563778	1565906	F-box family protein (AHRD V3.3 *** E5GBH4_CUCME)	XP_004228659.1F-box protein SKIP22	1946	GO:0016020	membrane			18.0152	19.4371	29.0902	31.6282	21.5019	23.3452	34.1735	35.9278	18.0649	22.7641	26.1874	29.8202	18.4575	16.6131	16.3724	19.8438	13.0561	18.1447	13.6344	17.1523	16.2655	16.871	14.5166	19.4208	16.7302	27.4713	25.3825	25.1692	12.4331	20.3841	20.5814	29.746	21.9536		23.9548	29.1606	19.0391	13.1612	31.6434
Solyc01g007000.4	SL4.0ch01	1575259	1576633	RING-type E3 ubiquitin transferase (AHRD V3.3 *** Q3HLY8_CAPAN)	XP_004228696.1E3 ubiquitin-protein ligase PUB22-like	1375	GO:0004842;GO:0016567;GO:0016874	ubiquitin-protein transferase activity;protein ubiquitination;ligase activity	EC:2;EC:6	Transferases;Ligases	0.437159	0.129663	0.103549	0.034342	1.60258	0.677435	0.857828	0.257634	0.196528	0.302054	0.0587533	0.0618933	0.287585	0.0500197	0.0186008	0.125467	0	0	0	0	0	0	0.346124	0	0	0	0	0	0	0	0	0	0		0	0.875543	0	0	0
Solyc01g007010.2	SL4.0ch01	1578853	1580212	RING-type E3 ubiquitin transferase (AHRD V3.3 *** Q3HLY8_CAPAN)	XP_004228691.1E3 ubiquitin-protein ligase PUB22-like	1360	GO:0004842;GO:0016567;GO:0016874	ubiquitin-protein transferase activity;protein ubiquitination;ligase activity	EC:2;EC:6	Transferases;Ligases	0.213433	0	0	0.0356372	0.591599	0.0991094	0.380109	0.148991	0.132789	0.0706184	0.0179665	0.0404397	0.394347	0.172775	0.0254722	0.223381	0	0	0.0963661	0	0	0	0	0	0	0	0	0	0	0	0	0	0		0	0	0	0	0
Solyc01g007020.4	SL4.0ch01	1584207	1585704	RING-type E3 ubiquitin transferase (AHRD V3.3 *** Q3HLY8_CAPAN)	XP_015079307.1E3 ubiquitin-protein ligase PUB23-like	1498	GO:0004842;GO:0016567;GO:0016874	ubiquitin-protein transferase activity;protein ubiquitination;ligase activity	EC:2;EC:6	Transferases;Ligases	0.69762	0.487151	1.44706	1.41315	3.61391	1.78251	10.1514	5.64105	0.366669	1.0246	1.66908	1.20097	1.47989	0.608142	0.200442	0.504899	0	0	0.0861155	0	0	0.0615101	0.104436	0	0	0	0	0	0.0720972	0.0821055	0	0	0		0	0.396267	0	0	0
Solyc01g007030.3	SL4.0ch01	1589802	1590640	RING-type E3 ubiquitin transferase (AHRD V3.3 *** Q3HLY8_CAPAN)	XP_010315681.1 E3 ubiquitin-protein ligase PUB22-like	839	GO:0004842;GO:0016567;GO:0016874	ubiquitin-protein transferase activity;protein ubiquitination;ligase activity	EC:2;EC:6	Transferases;Ligases	1.32682	2.08721	0.777922	0.243241	5.6174	2.57997	3.66339	1.55703	0.776405	1.81433	0.843266	1.42532	2.25306	0.595317	0.119101	0.84412	0	0	0.350036	0	0	0	0	0	0	0	0	0.412103	0	0	0	0	0		0	0	0	0	0
Solyc01g007040.4	SL4.0ch01	1590652	1591332	RING-type E3 ubiquitin transferase (AHRD V3.3 *-* A0A2G3AY39_CAPCH)	XP_010315681.1 E3 ubiquitin-protein ligase PUB22-like	681	GO:0004842;GO:0016567;GO:0016874	ubiquitin-protein transferase activity;protein ubiquitination;ligase activity	EC:2;EC:6	Transferases;Ligases	2.15281	3.17002	0.878008	0.732515	5.96024	2.90723	4.62631	2.00961	0.858725	2.80161	1.05074	1.45078	3.2441	0.854417	0.260162	0.957437	0	0	2.55845	0	0	0.498432	0	0	0	0	0	0	0	0	0	0	0		0	0	0	0	0
Solyc01g007050.3	SL4.0ch01	1597117	1598373	RING-type E3 ubiquitin transferase (AHRD V3.3 *** A0A2G3AY50_CAPCH)	XP_004228911.2E3 ubiquitin-protein ligase PUB24-like	1257	GO:0004842;GO:0016567	ubiquitin-protein transferase activity;protein ubiquitination	EC:2	Transferases	0.0400255	0.0217029	0	0.0353166	0.0962326	0.0250761	0.0168151	0	0	0.0891827	0.022919	0	0.205346	0.154472	0.0486346	0.0563483	0	0	0.105762	0	0	0.377721	0.128263	0	0	0.281922	0	0.124511	0.0885459	0.100837	0	0	0		0	0.486673	0	0	0
Solyc01g007060.3	SL4.0ch01	1601863	1607078	BTB/POZ domain-containing protein (AHRD V3.3 *** A0A2G3AY53_CAPCH)	XP_010315651.1BTB/POZ domain-containing protein At3g05675	2033	GO:0016567	protein ubiquitination			5.89344	5.23179	9.29669	9.82859	4.42286	4.89542	6.24076	8.00367	5.31306	5.96534	8.63643	8.52878	7.18095	5.9776	9.44765	8.66895	4.11274	4.70658	6.03621	5.53173	3.4181	4.57275	3.69716	4.43036	5.95114	5.68847	7.25319	7.60855	5.87036	4.12742	5.68237	4.88894	4.36675		4.38796	7.29472	5.7092	4.80715	5.86074
Solyc01g007070.3	SL4.0ch01	1608843	1612313	BEL1-like homeodomain protein 3 (AHRD V3.3 *** A0A2G3AY56_CAPCH)	XP_004228612.1BEL1-like homeodomain protein 1 isoform X1	2621	GO:0000978;GO:0000981;GO:0005634;GO:0006357;GO:0046983;GO:0050896	RNA polymerase II cis-regulatory region sequence-specific DNA binding;DNA-binding transcription factor activity, RNA polymerase II-specific;nucleus;regulation of transcription by RNA polymerase II;protein dimerization activity;response to stimulus			161.938	126.756	113.104	72.8111	106.357	119.339	134.709	73.9808	86.7026	88.9909	83.9961	71.7583	89.5082	115.846	185.301	289.817	98.8936	142.819	220.734	233.836	119.349	168.475	138.997	303.453	102.622	69.2732	152.835	162.967	92.5554	114.822	99.8039	83.6138	166.319		167.26	170.774	207.889	229.062	290.09
Solyc01g007080.3	SL4.0ch01	1636232	1641360	Aluminum-activated malate transporter (AHRD V3.3 *** A0A2U1PS47_ARTAN);Dbxref=InterPro:IPR020966,Pfam:PF11744;Ontology_term=GO:0015743	XP_004228909.1aluminum-activated malate transporter 8-like	1624	GO:0009705;GO:0015743;GO:0016021	plant-type vacuole membrane;malate transport;integral component of membrane			0	0	0	0	0	0	0	0	0	0	0	0	0	0	0	0	0	0	0	0	0.0411242	0	0	0	0.0851245	0	0	0	0	0	0	0	0.0791767		0	0	0	0.121343	0
Solyc01g007090.1	SL4.0ch01	1656173	1660712	Aluminum-activated malate transporter (AHRD V3.3 *** A0A200Q9N0_9MAGN);Dbxref=InterPro:IPR020966,Pfam:PF11744;Ontology_term=GO:0015743	XP_015164682.1 aluminum-activated malate transporter 8-like	1869	GO:0004386;GO:0009705;GO:0015743;GO:0016021	helicase activity;plant-type vacuole membrane;malate transport;integral component of membrane			0	0.0193758	0	0	0	0	0	0	0	0	0	0	0	0	0	0	0	0	0	0	0	0	0	0	0	0	0	0	0	0	0	0	0		0	0	0	0	0
Solyc01g007100.3	SL4.0ch01	1660928	1665616	Digalactosyldiacylglycerol synthase 1, chloroplastic (AHRD V3.3 *** A0A1U8EIN3_CAPAN)	XP_004228603.1digalactosyldiacylglycerol synthase 1, chloroplastic-like	2699	GO:0009707;GO:0019375;GO:0046481	chloroplast outer membrane;galactolipid biosynthetic process;digalactosyldiacylglycerol synthase activity	EC:2.4;EC:2;EC:2.4.1;EC:2.4.1.241	Glycosyltransferases;Transferases;Glycosyltransferases;Digalactosyldiacylglycerol synthase	7.77219	4.76629	4.21232	5.16343	2.61352	2.35342	3.61501	5.56004	5.93199	3.41133	4.78694	5.40991	3.91854	4.7005	14.8141	20.6782	9.48006	16.0712	23.8795	32.2678	8.29389	9.39046	10.6294	6.66968	8.92339	14.5426	25.4162	14.0032	12.0178	17.9497	12.9195	10.268	15.2014		11.5856	16.6677	8.57978	10.4388	10.0296
Solyc01g007110.3	SL4.0ch01	1667079	1670418	LRAT-like domain (AHRD V3.3 *** A0A200Q9S3_9MAGN);Dbxref=InterPro:IPR007053,Pfam:PF04970	PSS23562.1Serine/threonine transporter SstT like	1118	GO:0016021	integral component of membrane			69.6985	113.235	155.575	238.764	151.744	170.377	268.001	273.906	89.6946	148.309	213.334	175.703	122.121	104.359	198.597	226.297	58.6785	83.5315	77.4571	100.218	62.8509	94.473	104.275	134.294	70.3979	94.4703	125.561	125.457	67.2954	88.2488	134.5	118.96	55.2825		136.73	123.292	51.3172	54.788	130.444
Solyc01g007120.3	SL4.0ch01	1670548	1675647	Protein serine/threonine kinase (AHRD V3.3 *** F4J3A9_ARATH)	XP_004228625.1serine/threonine-protein kinase rio2	1879	GO:0005524;GO:0005634;GO:0005829;GO:0006468;GO:0030490;GO:0030688;GO:0106310;GO:0106311	ATP binding;nucleus;cytosol;protein phosphorylation;maturation of SSU-rRNA;preribosome, small subunit precursor;protein serine kinase activity;protein threonine kinase activity	EC:2.7.1;EC:2.7.11.1;EC:2.7;EC:2	Transferring phosphorus-containing groups;Non-specific serine/threonine protein kinase;Transferring phosphorus-containing groups;Transferases	17.3712	25.2328	21.5956	22.2505	15.1328	16.1948	19.6761	20.2059	13.009	15.208	20.6262	18.5701	16.5096	15.3697	22.5018	26.2417	16.8914	15.0784	21.3013	20.7865	17.159	17.497	17.1951	21.5538	17.6868	19.8734	16.7173	23.2745	20.0072	16.0571	21.7132	20.501	23.5686		22.0367	21.4417	20.3491	18.9348	23.7659
Solyc01g007130.3	SL4.0ch01	1683917	1687589	Receptor protein kinase (AHRD V3.3 *** A0A2R6R7M6_ACTCH)	XP_004228606.1receptor-like kinase TMK3	3535	GO:0004674;GO:0005524;GO:0005886;GO:0006468;GO:0016021	protein serine/threonine kinase activity;ATP binding;plasma membrane;protein phosphorylation;integral component of membrane	EC:2.7.1;EC:2.7;EC:2	Transferring phosphorus-containing groups;Transferring phosphorus-containing groups;Transferases	6.21595	6.90051	2.81968	1.66233	3.2205	4.60663	2.87186	2.28856	3.76538	3.3895	2.57285	2.23794	4.91707	5.157	6.37475	2.19442	1.13005	2.07763	3.14959	3.03984	1.77304	2.3214	3.4133	0.55527	3.19769	7.50245	5.97884	2.28778	4.62857	5.68639	2.65427	1.28226	6.59069		1.80851	1.54181	7.22835	3.36688	1.3803
Solyc01g007140.3	SL4.0ch01	1690931	1710103	ARM repeat superfamily protein (AHRD V3.3 *** AT5G06350.2)	XP_006348473.1 testis-expressed sequence 10 protein homolog	3080	GO:0005634	nucleus			3.67687	3.81468	1.85295	3.18594	2.59027	2.19332	2.21768	2.8519	4.74136	2.95952	2.05187	2.88123	3.00578	2.92549	3.63093	3.68636	3.6143	1.96404	2.21166	3.11089	2.52078	2.32796	2.30573	1.78066	3.11389	1.24114	5.38504	3.51718	3.60581	2.44162	1.44645	2.05056	4.18791		3.07163	3.57091	6.23342	5.21855	3.55203
Solyc01g007150.3	SL4.0ch01	1718689	1728569	Coatomer subunit beta (AHRD V3.3 *** A0A1U8EGF1_CAPAN)	XP_004228599.1coatomer subunit beta-1-like	3444	GO:0000139;GO:0005198;GO:0006886;GO:0006888;GO:0006891;GO:0030126	Golgi membrane;structural molecule activity;intracellular protein transport;endoplasmic reticulum to Golgi vesicle-mediated transport;intra-Golgi vesicle-mediated transport;COPI vesicle coat			45.0118	43.2785	35.3139	35.9832	45.5233	39.6814	32.1498	32.851	50.9759	45.2388	36.4478	32.1022	25.3437	31.8514	32.3806	30.1366	62.237	29.2055	21.8045	23.6202	55.9108	31.8369	30.1613	20.7701	37.1328	25.618	25.7246	18.9374	45.7964	36.3565	22.9535	19.5225	49.5488		37.9287	39.7853	47.9073	39.5658	35.1602
Solyc01g007160.4	SL4.0ch01	1735345	1740084	protein CHROMOSOME TRANSMISSION FIDELITY 7 (AHRD V3.3 *** A0A2I4GQF6_9ROSI)	XP_004228906.1protein CHROMOSOME TRANSMISSION FIDELITY 7	1164	GO:0000070;GO:0000724;GO:0005634;GO:0006275;GO:0009553;GO:0009793;GO:0016407;GO:0034089;GO:0034421;GO:0046872;GO:0048364;GO:0048609;GO:0048653;GO:0060772;GO:0071922;GO:0080186	mitotic sister chromatid segregation;double-strand break repair via homologous recombination;nucleus;regulation of DNA replication;embryo sac development;embryo development ending in seed dormancy;acetyltransferase activity;establishment of meiotic sister chromatid cohesion;post-translational protein acetylation;metal ion binding;root development;multicellular organismal reproductive process;anth…	EC:2.3;EC:2;EC:2.3.1	Acyltransferases;Transferases;Acyltransferases	1.16106	0.824718	0.55721	0.326644	1.31659	0.754435	0.418386	0.237131	1.98843	1.10908	0.358638	0.451651	0.334708	0.272295	0.0986801	0.0525717	2.98008	0.587032	0.115973	0	3.70643	0.497026	1.12516	0	2.38967	1.54569	0	0	5.04889	1.10572	0	0	1.40381		1.25193	0.533656	4.04561	2.15142	1.5925
Solyc01g007170.4	SL4.0ch01	1740931	1744017	C2 calcium/lipid-binding plant phosphoribosyltransferase family protein (AHRD V3.3 *** A0A061F065_THECC)	XP_004228591.1protein QUIRKY	2910	GO:0016021;GO:0031982	integral component of membrane;vesicle			0.335365	0.0921507	0.0532874	0.00596283	0.362671	0.116261	0.0742385	0	1.02746	0.858981	0.204346	0.0268265	0.0741746	0.573909	0.0270239	0.0164968	0.132451	0.260909	0.0824711	0.0870024	0.496902	0.530151	0.450074	0.157699	0.357759	1.2091	0.545041	0.0970877	1.07021	1.37604	0.576453	0.150292	0.291166		0	0	1.51418	1.33869	0
Solyc01g007180.3	SL4.0ch01	1748972	1752891	Spc97/Spc98 family of spindle pole body (SBP) component (AHRD V3.3 *** A0A2K3MUW2_TRIPR)	PSS33513.1Anaphase-promoting complex subunit like	811					9.25579	9.26498	9.93323	11.1536	11.4883	13.1708	11.8226	11.8611	7.69937	8.11771	9.31059	11.7294	16.99	15.588	7.07736	6.97493	4.70365	4.16948	6.22359	8.88347	2.68529	7.58365	5.54973	8.86709	6.55095	7.319	8.46814	17.2404	3.98449	14.6599	7.67671	14.3438	5.90858		3.952	10.1076	4.20096	6.22549	5.0271
Solyc01g007190.3	SL4.0ch01	1776856	1777940	Unknown protein	PSS21458.1Deoxyguanosinetriphosphate triphosphohydrolase-like protein	1085					4.15587	11.2487	12.4244	18.1306	6.01706	10.1099	8.50984	23.3722	5.49034	9.52045	9.01482	15.9888	5.01628	9.12021	22.0069	32.0385	1.21736	5.43552	3.41098	17.5929	1.72092	3.15833	4.59628	11.4343	0.685037	17.1745	14.1936	15.1704	2.96149	10.72	7.65295	22.3316	13.8903		5.90966	6.39461	4.40702	16.0147	10.9868
Solyc01g007200.2	SL4.0ch01	1781109	1784757	Unknown protein	XP_004228588.1uncharacterized protein LOC101262337 isoform X1	1062					15.4768	4.25944	2.03005	1.41993	14.6693	12.5987	10.8361	3.28351	10.949	27.0465	5.80306	4.04347	4.57506	27.165	4.74183	2.03832	7.49921	2.95447	0.907942	6.29459	7.27135	4.4471	5.82011	29.101	12.3786	42.1811	6.85768	17.2553	12.3795	22.8782	1.81322	0.23637	25.2516		6.53419	1.1937	9.16846	36.4939	1.78109
Solyc01g007210.3	SL4.0ch01	1785890	1787868	Unknown protein	XP_009627615.1PREDICTED: uncharacterized protein LOC104118138	412					0.192551	0.261417	0.079339	0	0.244145	0.306157	0.748355	0.332142	0.0965183	1.38079	1.24109	0.290488	0.286779	1.79691	1.03348	0.105755	0	1.33772	0	1.11548	0	0.377622	0.640999	1.34758	0	2.81784	0	0.622393	0	1.51182	2.46296	0	3.73213		0	0	0	0	0
Solyc01g007220.4	SL4.0ch01	1806504	1807569	Late embryogenesis abundant (LEA) hydroxyproline-rich glycoprotein family (AHRD V3.3 *** Q9SVC8_ARATH)	XP_004228587.1NDR1/HIN1-like protein 1	1066	GO:0009506;GO:0016021;GO:0046658;GO:0098542	plasmodesma;integral component of membrane;anchored component of plasma membrane;defense response to other organism			273.269	434.668	170.232	101.14	323.628	643.252	313.312	119.245	220.271	411.472	321.804	213.157	361.973	523.04	471.175	397.533	191.175	508.597	208.765	325.533	285.316	708.523	724.464	449.31	103.892	430.53	360.924	165.979	230.88	687.114	302.01	175.988	260.725		421.83	170.505	255.53	407.96	460.351
Solyc01g007230.4	SL4.0ch01	1811178	1812049	Late embryogenesis abundant (LEA) hydroxyproline-rich glycoprotein family (AHRD V3.3 *** A0A2U1KP17_ARTAN)	XP_010315565.1NDR1/HIN1-like protein 3	872	GO:0009506;GO:0016021;GO:0046658;GO:0098542	plasmodesma;integral component of membrane;anchored component of plasma membrane;defense response to other organism			14.1879	23.4198	19.8326	16.625	16.9111	25.4499	25.4105	17.6036	14.564	18.3701	26.8375	21.8645	10.2265	15.074	19.2183	27.3352	37.4173	38.3275	27.1256	30.5492	32.5216	34.4726	42.1801	36.9128	33.9295	55.8934	32.9944	32.719	27.5864	44.585	33.345	26.6875	29.5444		31.1386	34.4596	25.3598	29.8427	38.086
Solyc01g007240.3	SL4.0ch01	1813868	1814552	Late embryogenesis abundant (LEA) hydroxyproline-rich glycoprotein family (AHRD V3.3 *** O82294_ARATH)	XP_015164684.1 protein YLS9	685	GO:0009506;GO:0016021;GO:0046658;GO:0098542	plasmodesma;integral component of membrane;anchored component of plasma membrane;defense response to other organism			0.123324	0.373492	0.102637	0.631092	0.179731	0.19106	0.0644447	0.425197	0.170421	0.165855	0.18573	0.383377	0.150785	0.119183	0.16201	0.153738	0	0	0	0	0	0	0.559478	0	0.250156	0	0	0.271575	0	0.219925	0	0	0.232677		0	0	0	0	0
Solyc01g007250.4	SL4.0ch01	1814888	1819393	U3 small nucleolar ribonucleoprotein imp4 (BRIX domain-containing protein) (AHRD V3.3 *** A0A166XUR7_9PEZI);Dbxref=InterPro:IPR007109,Pfam:PF04427	XP_025883879.1U3 small nucleolar ribonucleoprotein protein IMP4 isoform X2	1286	GO:0006364;GO:0030515;GO:0032040;GO:0034457;GO:0042134	rRNA processing;snoRNA binding;small-subunit processome;Mpp10 complex;rRNA primary transcript binding			11.3142	18.1016	11.9319	15.9979	10.3757	12.4092	15.2337	19.1839	12.3494	9.6024	13.8225	15.0546	15.2936	14.3599	23.9528	27.2241	18.5157	10.8117	15.3375	18.4613	19.8467	16.2491	16.728	21.3891	22.2152	9.87801	10.2044	30.6596	23.6133	16.3899	18.707	22.1352	17.7556		16.2977	20.3678	16.3479	19.255	23.0871
Solyc01g007260.3	SL4.0ch01	1825958	1829581	Double Clp-N motif-containing P-loop nucleoside triphosphate hydrolases superfamily protein (AHRD V3.3 *** A0A2U1KPR9_ARTAN)	XP_004228584.1protein SMAX1-LIKE 3 isoform X1	2655					0.590765	0.283324	0.168912	0.133962	1.51666	0.364144	0.448854	0.251062	1.03956	0.593378	0.307244	0.152258	0.335321	0.246996	0.106945	0.0740276	0.438637	0.51843	0.0910397	0	0.78702	0.422668	0.220816	0.0580278	0.592393	0.364016	0.300835	0.160763	0.762198	0.347202	0.42423	0.414766	0.229584		0	0	0.250725	0.211111	0.208355
Solyc01g007263.1	SL4.0ch01	1843000	1848114	Cytokinin riboside 5'-monophosphate phosphoribohydrolase (AHRD V3.3 *** A0A0A1WDM2_NICAT);Dbxref=InterPro:IPR031100,Pfam:PF03641	XP_015072440.1cytokinin riboside 5'-monophosphate phosphoribohydrolase LOG7	533	GO:0005634;GO:0005829;GO:0009691;GO:0102682	nucleus;cytosol;cytokinin biosynthetic process;N6-(Delta2-isopentenyl)-adenosine 5'-monophosphate phosphoribohydrolase activity	EC:3.2;EC:3;EC:3.2.2	Glycosylases;Hydrolases;Glycosylases	0.238638	0.0972657	0	0.0606743	0.164794	0	0	0	0.165222	0.132977	0.0626823	0	0.112891	0	0	0.067254	0	0	0	0	1.93738	0	0	0	0	0	0	0	0	0	0	0	0		0	0	0	0	0
Solyc01g007267.1	SL4.0ch01	1852801	1855010	Pentatricopeptide repeat (AHRD V3.3 *** A0A200Q9X6_9MAGN)	XP_015062725.1pentatricopeptide repeat-containing protein At3g49730-like	2034					2.07721	1.94318	1.96376	2.75539	1.86298	2.02374	2.18258	2.44681	2.36511	1.99521	1.91943	2.11084	3.09058	2.52675	1.91861	1.57083	2.74033	2.39057	1.95003	1.92862	2.49034	2.26337	2.36489	2.01977	1.38784	0.812195	4.83282	2.08045	1.6326	1.22012	0.851891	1.44367	2.58174		3.0699	1.68248	1.62232	1.69572	3.06824
Solyc01g007740.4	SL4.0ch01	1855423	1859884	2-Cys peroxiredoxin (AHRD V3.3 *** G1JT83_VITVI)	NP_001315983.12-Cys peroxiredoxin 2	1276	GO:0004601;GO:0045454;GO:0051920;GO:0098869	peroxidase activity;cell redox homeostasis;peroxiredoxin activity;cellular oxidant detoxification	EC:1.11;EC:1;EC:1.11.1.24;EC:1.11.1	Acting on a peroxide as acceptor;Oxidoreductases;n/a;Acting on a peroxide as acceptor	56.1648	49.4822	55.5047	92.4421	65.008	50.9014	54.947	93.389	82.2604	56.3346	60.9601	95.7642	45.9566	55.5387	59.9103	68.2814	93.6063	96.2381	95.8939	108.51	97.9245	67.8273	80.6378	77.3459	82.2508	65.9119	52.1831	51.9822	96.2884	62.6033	49.381	123.633	39.1951		34.3938	23.9037	65.1412	44.9713	37.5682
Solyc01g007750.3	SL4.0ch01	1863050	1864417	Mitochondrial transcription termination factor family protein (AHRD V3.3 *** O64685_ARATH);Dbxref=InterPro:IPR003690,Pfam:PF02536;Ontology_term=GO:0003690,GO:0006355	XP_004228568.2transcription termination factor MTEF1, chloroplastic isoform X3	1052	GO:0003690;GO:0006353;GO:0006355;GO:0009507;GO:0009658;GO:0032502	double-stranded DNA binding;DNA-templated transcription, termination;regulation of transcription, DNA-templated;chloroplast;chloroplast organization;developmental process			8.57457	5.37411	7.18639	8.58389	8.21354	6.87351	6.27775	6.5716	10.7396	8.08156	6.61317	8.42283	11.4808	10.383	5.47431	2.45077	10.7487	10.296	11.5482	14.1215	12.9946	10.4047	8.75314	17.0635	10.6739	12.9429	24.2838	30.1266	17.1393	10.8853	17.7337	22.7189	10.3252		50.5265	39.8549	11.4446	9.53494	33.0368
Solyc01g007760.3	SL4.0ch01	1867792	1873201	Transcription factor E2FA (AHRD V3.3 *** A0A2G2XS87_CAPBA)	XP_004228901.1transcription factor E2FA isoform X2	1911	GO:0000978;GO:0000981;GO:0006357;GO:0007049;GO:0046983;GO:0090575	RNA polymerase II cis-regulatory region sequence-specific DNA binding;DNA-binding transcription factor activity, RNA polymerase II-specific;regulation of transcription by RNA polymerase II;cell cycle;protein dimerization activity;RNA polymerase II transcription regulator complex			12.5259	16.7013	20.565	25.2375	12.0419	12.9676	11.9898	17.7546	13.5392	12.0175	14.5096	14.3931	8.06043	8.93132	13.7493	17.6687	11.2251	8.34874	11.8884	17.5034	9.10344	12.9705	14.4176	33.4745	12.0429	6.09423	9.49736	26.7609	10.2813	10.2138	16.1324	26.9026	10.8061		9.16687	16.2313	12.053	11.2089	15.5475
Solyc01g007770.2	SL4.0ch01	1878718	1879444	hypothetical protein (AHRD V3.3 *** AT5G06280.3)	PSS01608.1Formin-like protein	727					10.9628	17.9924	14.4647	18.7683	23.6174	21.6396	17.6995	15.992	8.28397	10.9722	16.3252	15.1652	13.8431	12.4257	22.3829	30.4654	7.84058	7.25234	7.21683	13.4366	12.4554	18.4887	14.4153	24.082	6.78721	14.7109	9.81958	13.7446	7.64141	13.9801	14.8364	10.4439	9.63498		7.63785	33.2088	8.57365	8.20344	16.5166
Solyc01g007780.4	SL4.0ch01	1879369	1884087	HVA22-like protein (AHRD V3.3 *** A0A2G3AY13_CAPCH)	XP_004228566.1putative HVA22-like protein g	1095	GO:0016021	integral component of membrane			5.42854	2.63254	0.824421	1.41299	5.24535	4.08893	2.15414	1.31083	3.72551	9.82698	3.97185	1.58474	3.54408	10.9227	3.56148	4.37392	3.00938	9.801	0.74952	1.31789	2.61796	4.91302	0.75748	1.11472	3.45671	19.9793	4.95348	0.294133	3.13755	30.1236	1.16421	1.59354	26.588		9.88913	5.17346	4.01371	17.5736	12.0076
Solyc01g007790.4	SL4.0ch01	1891007	1900547	alpha/beta-Hydrolases superfamily protein (AHRD V3.3 *** AT3G11620.8);Dbxref=InterPro:IPR019363,Pfam:PF10230	XP_004228565.2lipid droplet-associated hydrolase isoform X3	1375	GO:0005811;GO:0016298;GO:0019915	lipid droplet;lipase activity;lipid storage	EC:3.1;EC:3;EC:3.1.1	Acting on ester bonds;Hydrolases;Acting on ester bonds	14.4153	11.2363	18.065	18.1129	15.6299	12.4559	15.0961	16.8542	17.0318	13.56	14.1429	16.1329	9.45227	8.3167	9.205	9.82632	13.4455	9.39037	11.0357	16.4599	14.2554	13.2508	13.1527	22.9213	19.1903	14.962	8.17357	20.8319	12.6641	10.5218	16.4026	19.5908	9.59648		4.45029	0.437771	11.4408	12.0599	3.91911
Solyc01g007800.3	SL4.0ch01	1906920	1907812	ovate family protein 2	XP_004228564.1transcription repressor OFP6	893	GO:0005634;GO:0045892	nucleus;negative regulation of transcription, DNA-templated			0.423626	0.0331143	0	0.0291253	0.298925	0.178636	0.0629179	0.104019	0.180369	0.853966	0	0	0.167084	1.44776	0.0853077	0	1.03664	0.816811	0	0	0.845446	0.345795	0	0	1.75002	3.87129	0	0.189979	1.75629	1.84624	0	0.294068	0.651097		0	0	0.148136	0.748384	0.738616
Solyc01g007810.1	SL4.0ch01	1922699	1923595	ovate family protein 3	XP_010315430.1transcription repressor OFP15	897	GO:0005634;GO:0045892	nucleus;negative regulation of transcription, DNA-templated			1.04612	0.098772	0	0	0.98601	0.714678	0.095841	0.0206516	0.780566	0.673454	0.069355	0	0.558539	2.2397	0	0	2.31904	0.812119	0	0.338532	0.168118	0	0	0	4.00193	0.427672	0	0	2.82078	1.68266	0	0	1.78023		0	0	0.736425	3.96845	0
Solyc01g007830.2	SL4.0ch01	1952522	1952945	Condensin complex subunit 2 (AHRD V3.3 *-* A0A2G3C0A3_CAPCH)	PHU12170.1Condensin complex subunit 2	327	GO:0005622;GO:0009987	intracellular anatomical structure;cellular process			1.2512	0.655553	1.47418	0.504693	0.276991	0.505478	1.65567	1.58104	0.632795	0.319778	1.19097	0.699647	0.467543	0.815637	1.07424	0.453518	1.40133	0	0	0	0.914299	0	0	0	0	0	0	1.02764	1.46101	0.831913	0	0	0.880152		0	0	0.801	0	0
Solyc01g007840.3	SL4.0ch01	1957995	1959041	Polynucleotidyl transferase, ribonuclease H-like superfamily protein (AHRD V3.3 *** A0A2U1M9A7_ARTAN)	XP_004228563.1probable CCR4-associated factor 1 homolog 11	1047	GO:0000796;GO:0000932;GO:0003676;GO:0004535;GO:0005634;GO:0007076;GO:0016021;GO:0030015;GO:0043928;GO:0051301;GO:0090503	condensin complex;P-body;nucleic acid binding;poly(A)-specific ribonuclease activity;nucleus;mitotic chromosome condensation;integral component of membrane;CCR4-NOT core complex;exonucleolytic catabolism of deadenylated mRNA;cell division;RNA phosphodiester bond hydrolysis, exonucleolytic	EC:3.1;EC:3.1.13;EC:3;EC:3.1.15;EC:3.1.13.4	Acting on ester bonds;Acting on ester bonds;Hydrolases;Acting on ester bonds;Poly(A)-specific ribonuclease	23.6146	25.7662	25.2708	25.1167	27.9207	26.6665	26.1505	31.3639	26.8686	27.7622	27.5568	34.2829	16.5497	28.6664	20.1044	17.759	19.7163	22.8853	19.5367	22.5608	22.754	23.8554	20.3312	26.083	27.2002	66.8561	32.2789	26.1085	23.761	54.6223	59.0516	45.2252	28.7617		25.65	30.3715	41.444	45.0994	24.7729
Solyc01g007850.2	SL4.0ch01	1962463	1965600	Pentatricopeptide repeat (AHRD V3.3 *** A0A200QMV9_9MAGN)	XP_010315403.1pentatricopeptide repeat-containing protein At4g21065-like	3138	GO:0003723;GO:0008270;GO:0009451;GO:0043231	RNA binding;zinc ion binding;RNA modification;intracellular membrane-bounded organelle			5.08206	4.34215	5.87246	6.55341	3.68996	3.61467	4.35949	4.60034	4.51714	3.92849	5.22019	6.27446	4.50563	4.71047	5.38874	7.30265	3.05425	2.50283	2.96672	4.17295	1.51449	2.06466	1.89119	2.0849	1.73244	1.21664	1.25684	3.49251	2.51562	2.10329	0.886179	2.1487	2.99259		1.77921	2.6253	3.91061	2.17556	1.04457
Solyc01g007860.3	SL4.0ch01	1969510	1973699	Ubiquitin-conjugating enzyme variant (AHRD V3.3 *** C8CP48_CITSI);Dbxref=InterPro:IPR000608,Pfam:PF00179	NP_001306879.1ubiquitin-conjugating enzyme E2 variant 1C	1361	GO:0005634;GO:0006301;GO:0070534	nucleus;postreplication repair;protein K63-linked ubiquitination			160.398	217.901	175.157	111.199	213.557	205.85	197.64	137.5	132.003	138.815	175.432	168.206	213.61	174.019	103.097	87.0618	86.2853	116.237	114.384	110.921	117.184	92.2932	115.249	137.959	215.938	247.928	180.079	176.601	146.307	200.031	327.075	177.216	143.353		244.601	218.868	131.168	171.62	204.49
Solyc01g007870.3	SL4.0ch01	1983330	1984124	hypothetical protein (AHRD V3.3 *** AT5G06270.2)	XP_019067411.1uncharacterized protein LOC101253518	515					9.12061	14.4848	4.132	2.51138	7.65273	9.73912	6.99124	2.75596	8.73785	11.9932	6.94833	2.61736	1.82547	11.552	0.187891	1.5538	10.8452	21.5884	6.39743	4.50005	13.4072	15.9957	13.3618	2.71844	12.3342	33.1588	14.0933	2.09237	27.6728	40.6635	6.62465	5.1815	20.7937		20.4624	39.251	13.0508	46.1531	8.13405
Solyc01g007880.4	SL4.0ch01	1991992	2005613	Phosphatidylinositol 4-phosphate 5-kinase (AHRD V3.3 *-* D7KW77_ARALL)	XP_004228899.1protein ACCUMULATION AND REPLICATION OF CHLOROPLASTS 3	2685	GO:0003924;GO:0005525;GO:0005829;GO:0009570;GO:0009707;GO:0010020;GO:0035452;GO:0043621	GTPase activity;GTP binding;cytosol;chloroplast stroma;chloroplast outer membrane;chloroplast fission;extrinsic component of plastid membrane;protein self-association	EC:3.6.1;EC:3.6;EC:3	Acting on acid anhydrides;Acting on acid anhydrides;Hydrolases	7.35892	5.26286	6.22077	7.18269	6.65924	5.58619	5.17355	6.35942	8.5404	6.30353	4.7447	6.93429	4.92901	4.62579	4.10527	5.00685	4.47785	3.92663	5.17157	6.16734	4.17031	4.43261	4.25391	3.26764	3.17005	3.5962	4.75523	4.1823	3.61437	3.30146	2.51464	3.03221	4.62696		4.04546	3.31093	6.56398	5.97876	2.67591
Solyc01g007890.3	SL4.0ch01	2012496	2014065	Protein indeterminate-domain 5, chloroplastic (AHRD V3.3 *-* A0A2G3AYF3_CAPCH)	XP_004228560.3protein indeterminate-domain 5, chloroplastic-like	1137	GO:0003700;GO:0005634;GO:0006355;GO:0046872	DNA-binding transcription factor activity;nucleus;regulation of transcription, DNA-templated;metal ion binding			8.91471	0.865376	0.717253	0.586649	7.62316	2.31319	0.902441	0.480364	11.2768	13.6228	0.645908	0.31645	14.8126	19.2524	1.62581	2.06464	5.36553	3.17079	1.78975	0.50351	5.37614	1.87498	0	0.304205	8.28151	3.18053	0	3.79267	11.9873	9.10085	1.66799	0.869749	6.49929		0.858687	0	10.0771	22.5035	2.18456
Solyc01g007900.4	SL4.0ch01	2045963	2053010	Tobamovirus multiplication protein 3 (AHRD V3.3 *** A0A2G3CF46_CAPCH);Dbxref=InterPro:IPR009457,Pfam:PF06454	XP_010315372.1tobamovirus multiplication protein 3	1439	GO:0009705;GO:0016021;GO:0046786	plant-type vacuole membrane;integral component of membrane;viral replication complex formation and maintenance			13.5405	17.3577	25.9698	28.9673	13.9646	16.2399	20.1083	25.6319	11.4362	14.2987	20.3757	26.6893	13.4002	11.4983	12.1322	14.9165	13.9098	13.4717	23.8177	17.3224	15.4566	14.6925	15.3177	19.8965	15.0676	15.8722	14.3098	20.6049	14.5777	13.7628	23.5425	17.5919	8.19046		20.4522	14.9453	8.69621	8.78666	10.3238
Solyc01g007910.3	SL4.0ch01	2055159	2062925	succinyl-CoA ligase alpha 1 subunit	NP_001234277.2succinate--CoA ligase [ADP-forming] subunit alpha-1, mitochondrial	1569	GO:0000166;GO:0004775;GO:0004776;GO:0005739;GO:0006099;GO:0006104;GO:0006105;GO:0009361;GO:0016021	nucleotide binding;succinate-CoA ligase (ADP-forming) activity;succinate-CoA ligase (GDP-forming) activity;mitochondrion;tricarboxylic acid cycle;succinyl-CoA metabolic process;succinate metabolic process;succinate-CoA ligase complex (ADP-forming);integral component of membrane	EC:6.2.1.5;EC:6.2;EC:6.2.1.4;EC:6;EC:6.2.1	Succinate--CoA ligase (ADP-forming);Forming carbon-sulfur bonds;Succinate--CoA ligase (GDP-forming);Ligases;Forming carbon-sulfur bonds	40.382	65.2338	47.129	53.9777	46.1201	53.5744	49.2404	48.7207	41.5857	38.0779	68.0833	52.3439	33.8811	36.95	67.1192	70.8172	104.115	65.0921	60.5822	58.9163	108.226	57.9101	63.1729	80.3515	97.6663	75.0859	69.0683	50.3668	101.167	76.5219	98.9201	66.5091	73.6291		116.049	138.635	112.354	88.228	103.52
Solyc01g007920.2	SL4.0ch01	2064295	2067558	Isochorismatase-like (AHRD V3.3 *** A0A200QJT4_9MAGN);Dbxref=InterPro:IPR000868,Pfam:PF00857;Ontology_term=GO:0003824	XP_004228557.1nicotinamidase 2 isoform X2	1104					25.9304	34.5937	49.8396	56.0138	30.4829	46.4619	52.6215	52.6133	34.5908	35.1926	35.1944	39.8352	31.4129	34.1215	38.6238	25.8552	23.6365	44.6041	53.1804	78.2858	27.8627	42.7566	46.9458	34.212	27.0934	39.8903	49.0413	109.929	32.7196	46.8128	98.5485	113.141	126.251		120.157	108.129	43.0297	103.818	138.127
Solyc01g007930.4	SL4.0ch01	2068016	2070786	F-box protein (AHRD V3.3 *** A0A2G2XSM3_CAPBA)	XP_004228556.1F-box protein At1g70590-like	1377	GO:0016021	integral component of membrane			15.5764	11.7549	9.63252	13.9528	24.5337	18.7216	11.1957	12.5539	15.0894	18.1848	10.1804	14.3988	47.0402	37.6985	15.3666	16.0688	9.91445	13.3405	16.2405	22.0428	14.3306	16.2131	14.9732	26.9987	16.1707	22.2783	16.947	22.1382	10.4957	18.744	20.3578	34.2689	7.85574		12.6447	6.99243	13.1651	12.333	9.56376
Solyc01g007940.4	SL4.0ch01	2073211	2078316	Alanine aminotransferase 2 (AHRD V3.3 *** A0A2G2YVW4_CAPAN);Dbxref=InterPro:IPR004839,Pfam:PF00155;Ontology_term=GO:0009058,GO:0030170	XP_004228555.1glutamate--glyoxylate aminotransferase 2-like	1464	GO:0004021;GO:0008453;GO:0009058;GO:0009853;GO:0030170;GO:0047958;GO:0102953;GO:0103068	L-alanine:2-oxoglutarate aminotransferase activity;alanine-glyoxylate transaminase activity;biosynthetic process;photorespiration;pyridoxal phosphate binding;glycine:2-oxoglutarate aminotransferase activity;hypoglycin A gamma-glutamyl transpeptidase activity;leukotriene C4 gamma-glutamyl transferase activity	EC:2.6.1;EC:2.3.2.2;EC:2.6.1.44;EC:2.3;EC:2.6.1.12;EC:2;EC:2.6;EC:2.6.1.2;EC:2.6.1.4;EC:2.3.2	Transferring nitrogenous groups;Gamma-glutamyltransferase;Alanine--glyoxylate transaminase;Acyltransferases;Alanine--oxo-acid transaminase;Transferases;Transferring nitrogenous groups;Alanine transaminase;Glycine transaminase;Acyltransferases	13.2597	7.50349	2.68134	3.3862	13.8229	10.0614	11.2838	4.62133	11.7492	39.0921	11.3219	4.3374	2.74797	51.809	0.939064	2.03268	5.53901	32.5653	7.51681	7.27695	0.55599	21.5395	15.7653	7.77856	3.35669	78.4977	30.391	15.5122	1.33268	48.9028	41.6204	25.785	36.1277		21.0021	15.4634	11.609	49.3526	12.9529
Solyc01g007950.4	SL4.0ch01	2084904	2093249	Peroxidase (AHRD V3.3 *** K4ASZ3_SOLLC)	XP_006348508.1 lipase-like	3157	GO:0004601;GO:0006979;GO:0009505;GO:0009506;GO:0016021;GO:0020037;GO:0042744;GO:0046872;GO:0098869	peroxidase activity;response to oxidative stress;plant-type cell wall;plasmodesma;integral component of membrane;heme binding;hydrogen peroxide catabolic process;metal ion binding;cellular oxidant detoxification	EC:1.11;EC:1;EC:1.11.1	Acting on a peroxide as acceptor;Oxidoreductases;Acting on a peroxide as acceptor	2.18216	1.94456	0.559082	0.386129	1.3773	1.13863	0.575962	0.307423	2.83787	2.51984	0.619521	0.309849	0.589121	0.586606	0.395967	0.050371	2.97393	3.06061	1.62499	1.59466	1.18796	0.755776	0.549961	0.722616	0.860654	3.02204	0.249752	0.311416	0.72769	1.87359	0.176097	0	1.37232		0.271966	0.69558	0.520377	0.52579	0.172976
Solyc01g007960.3	SL4.0ch01	2100020	2102701	Cysteine-rich receptor-like protein kinase 2 (AHRD V3.3 *** A0A2G2YVX5_CAPAN)	XP_004228898.1cysteine-rich receptor-like protein kinase 2 isoform X1	2006	GO:0004674;GO:0005524;GO:0005886;GO:0016021;GO:0046777	protein serine/threonine kinase activity;ATP binding;plasma membrane;integral component of membrane;protein autophosphorylation	EC:2.7.1;EC:2.7;EC:2	Transferring phosphorus-containing groups;Transferring phosphorus-containing groups;Transferases	0.0573824	0.0801384	0.0494362	0.0340547	0.0672661	0.0691027	0.0142892	0	0.0234502	0.0603367	0.049825	0.0129844	0.0965241	0.274334	0.510121	0.137717	0	0.0783111	0.0618837	0.261138	0	0.0884028	0.150098	4.33885	0.0671127	0.164958	0	0	0.05181	0	0	0	0		0	0.854287	0	0	0
Solyc01g007970.2	SL4.0ch01	2104047	2107325	Cysteine-rich receptor-like protein kinase 2 (AHRD V3.3 *** A0A2G2YVX5_CAPAN)	XP_019068543.2cysteine-rich receptor-like protein kinase 2	1944	GO:0004674;GO:0005524;GO:0005886;GO:0016021;GO:0046777	protein serine/threonine kinase activity;ATP binding;plasma membrane;integral component of membrane;protein autophosphorylation	EC:2.7.1;EC:2.7;EC:2	Transferring phosphorus-containing groups;Transferring phosphorus-containing groups;Transferases	0.0124244	0	0	0.0115667	0	0.0184814	0	0.0247452	0	0	0	0	0	0	0.0649565	0.0469621	0	0.0810961	0.128169	0	0.134303	0.0457734	0	0	0	0	0	0	0	0	0	0.116785	0		0	0	0	0	0
[truncated: 33,308 more rows]
[truncated: 25 more columns]

## Sheet: Table S3 ripe database
Supplemental Table S3. Gene expression data (FPKM) for ripe fruit of Solanum accessions. Accessions are listed in Supplemental table S1.
[truncated: 34,077 more rows]
[truncated: 11 more columns]

## Sheet: Table S4 library mapping stats
Supplemental Table S5. Mapping statistics for libraries used in this study. Libraries colored green (lines 4-87) were derived from fruit grown for the devlopmental study, spring-summer, 2014. Libraries colored yellow )lines 88-121) were grown spring-summer 2015 and sampled for ripe fruit. Data from the ripe fruit stage of the devlopmental study are included are included in the ripe fruit data (su…
[truncated: 148 more rows]

[truncated: 1 more sheets: Table S5 hierarchical matrix]
